# Supplementary material for: ﻿The Leptogenys Roger, 1861 (Formicidae, Ponerinae) of Hong Kong SAR with additional records from Guangdong, China
Source: Zookeys. 2024 May 17;1202:169–211. doi: 10.3897/zookeys.1202.120214 (PMC11128037; doi:10.3897/zookeys.1202.120214)
Supplement: XML Treatment for Leptogenys binghamii [file zookeys.1202.120214-treatment1.xml]

<!DOCTYPE tp:taxon-treatment
  PUBLIC "-//TaxonX//DTD Taxonomic Treatment Publishing DTD v0 20100105//EN" "tax-treatment-NSO.dtd">
<tp:taxon-treatment xmlns:tp="http://www.plazi.org/taxpub"><tp:treatment-meta><kwd-group><label>Taxon classification</label><kwd>
                <named-content content-type="kingdom">Animalia</named-content>
              </kwd><kwd>
                <named-content content-type="order">Hymenoptera</named-content>
              </kwd><kwd>
                <named-content content-type="family">Formicidae</named-content>
              </kwd></kwd-group><mixed-citation publication-type="journal"><person-group><name><surname>Hamer</surname><given-names>Matthew T.</given-names></name><name><surname>Lee</surname><given-names>Jonathan Hon Chung</given-names></name><name><surname>Tse</surname><given-names>Cheung Yau Leo</given-names></name><name><surname>Silva</surname><given-names>Thiago S. R.</given-names></name><name><surname>Guénard</surname><given-names>Benoit</given-names></name></person-group><article-title>﻿The <italic><tp:taxon-name><tp:taxon-name-part taxon-name-part-type="genus" reg="Leptogenys">Leptogenys</tp:taxon-name-part></tp:taxon-name></italic> Roger, 1861 (<tp:taxon-name><tp:taxon-name-part taxon-name-part-type="family">Formicidae</tp:taxon-name-part></tp:taxon-name>, <tp:taxon-name><tp:taxon-name-part taxon-name-part-type="subfamily">Ponerinae</tp:taxon-name-part></tp:taxon-name>) of Hong Kong SAR with additional records from Guangdong, China</article-title><source>Zookeys</source><day>17</day><month>05</month><year>2024</year><volume>1202</volume><fpage>169</fpage><lpage>211</lpage><pub-id pub-id-type="doi">10.3897/zookeys.1202.120214</pub-id></mixed-citation></tp:treatment-meta><tp:nomenclature><label>﻿</label><tp:taxon-name>
              <object-id xmlns:xlink="http://www.w3.org/1999/xlink" content-type="arpha" xlink:type="simple">5F1A7F9C-49D0-5EBC-8131-7ECD4255FD24</object-id>
              <tp:taxon-name-part taxon-name-part-type="genus" reg="Leptogenys">Leptogenys</tp:taxon-name-part>
              <tp:taxon-name-part taxon-name-part-type="species" reg="binghamii">binghamii</tp:taxon-name-part>
            </tp:taxon-name><tp:taxon-authority>Forel, 1900</tp:taxon-authority><xref ref-type="fig" rid="F5">Figs 5A, C</xref><xref ref-type="fig" rid="F9">, 9</xref><xref ref-type="fig" rid="F20">, 20A</xref><tp:nomenclature-citation-list><tp:nomenclature-citation><tp:taxon-name><tp:taxon-name-part taxon-name-part-type="genus" reg="Leptogenys">Leptogenys</tp:taxon-name-part> (<tp:taxon-name-part taxon-name-part-type="subgenus" reg="Lobopelta">Lobopelta</tp:taxon-name-part>) <tp:taxon-name-part taxon-name-part-type="species" reg="binghamii">binghamii</tp:taxon-name-part></tp:taxon-name><comment>Forel, 1900f: 310 (w.) Myanmar.</comment></tp:nomenclature-citation><tp:nomenclature-citation><tp:taxon-name>
                  <tp:taxon-name-part taxon-name-part-type="genus" reg="Lobopelta">Lobopelta</tp:taxon-name-part>
                  <tp:taxon-name-part taxon-name-part-type="species" reg="binghamii">binghamii</tp:taxon-name-part>
                </tp:taxon-name><comment>: Bingham 1903: 58.</comment></tp:nomenclature-citation><tp:nomenclature-citation><tp:taxon-name><tp:taxon-name-part taxon-name-part-type="genus" reg="Leptogenys">Leptogenys</tp:taxon-name-part> (<tp:taxon-name-part taxon-name-part-type="subgenus" reg="Lobopelta">Lobopelta</tp:taxon-name-part>) <tp:taxon-name-part taxon-name-part-type="species" reg="binghamii">binghamii</tp:taxon-name-part></tp:taxon-name><comment>: Emery 1911e: 102.</comment></tp:nomenclature-citation></tp:nomenclature-citation-list></tp:nomenclature><tp:treatment-sec sec-type="description" id="SECID0EYBAG"><title>Ergatoid description.</title><p>With characters of worker but head as wide anteriorly as posteriorly; pronotum wider than remaining mesosoma in dorsal view; mesosoma stout and robust, less elongated as worker; petiole nodiform, distinctly higher than long in lateral view; about as wide as long in dorsal view. Metasomal segments III–VII enlarged, segment III distinctly wider than petiole. Same colour as the worker.</p><fig id="F9" position="float" orientation="portrait"><object-id xmlns:xlink="http://www.w3.org/1999/xlink" content-type="doi" xlink:type="simple">10.3897/zookeys.1202.120214.figure9</object-id><object-id xmlns:xlink="http://www.w3.org/1999/xlink" content-type="arpha" xlink:type="simple">A95AFF5B-402F-54BA-9DEE-9307E2ABB082</object-id><label>Figure 9.</label><caption><p><italic><tp:taxon-name><tp:taxon-name-part taxon-name-part-type="genus" reg="Leptogenys">Leptogenys</tp:taxon-name-part><tp:taxon-name-part taxon-name-part-type="species" reg="binghamii">binghamii</tp:taxon-name-part></tp:taxon-name></italic> (ANTWEB1010110) and ergatoid (ANTWEB1010225) <bold>A</bold> worker in lateral view <bold>B</bold> worker in dorsal view <bold>C</bold> worker in head in full face view <bold>D</bold> ergatoid in lateral view <bold>E</bold> ergatoid in lateral view and <bold>F</bold> ergatoid in dorsal view.</p></caption><graphic xmlns:xlink="http://www.w3.org/1999/xlink" xlink:href="zookeys-1202-169_article-120214__-g009.jpg" position="float" orientation="portrait" xlink:type="simple" id="oo_1051503.jpg"><uri content-type="original_file" xlink:type="simple">https://binary.pensoft.net/fig/1051503</uri></graphic></fig></tp:treatment-sec><tp:treatment-sec sec-type="description" id="SECID0EBDAG"><title>Measurements.</title><p>Worker (<italic>n</italic> = 14); <abbrev xmlns:xlink="http://www.w3.org/1999/xlink" xlink:title="Head length: the length of head from the anteriormost point of the clypeal lobe to the posteriormost point of the head capsule, measured in full face view" id="ABBRID0EJDAG" xlink:type="simple">HL</abbrev> 1.66–1.84; <abbrev xmlns:xlink="http://www.w3.org/1999/xlink" xlink:title="Lateral head margin length: length of head from mandibular base to posteriormost margin of head capsule, measured in full face view" id="ABBRID0ENDAG" xlink:type="simple">HLL</abbrev> 1.31–1.47; <abbrev xmlns:xlink="http://www.w3.org/1999/xlink" xlink:title="Anterior head length: length of head from mandibular base to anteriormost point of eye, measured in full face view" id="ABBRID0ERDAG" xlink:type="simple">HLA</abbrev> 0.24–0.3; <abbrev xmlns:xlink="http://www.w3.org/1999/xlink" xlink:title="Head width: maximum width of head, excluding eyes, measured in full face view" id="ABBRID0EVDAG" xlink:type="simple">HW</abbrev> 1.18–1.33; <abbrev xmlns:xlink="http://www.w3.org/1999/xlink" xlink:title="Clypeal median lobe length: length of the clypeal lobe from anteriormost margin to the anterior margin of the torulus, measured in full face view" id="ABBRID0EZDAG" xlink:type="simple">CML</abbrev> 0.31–0.39; <abbrev xmlns:xlink="http://www.w3.org/1999/xlink" xlink:title="Scape length: diagonal length of scape excluding the neck and basal condyle" id="ABBRID0E4DAG" xlink:type="simple">SL</abbrev> 1.94–2.13; <abbrev xmlns:xlink="http://www.w3.org/1999/xlink" xlink:title="Antennal segment II length: maximum length of pedicel (antennal segment II), measured in dorsal view" id="ABBRID0EBEAG" xlink:type="simple">AII</abbrev> 0.21–0.33; <abbrev xmlns:xlink="http://www.w3.org/1999/xlink" xlink:title="Antennal flagellomere I length: maximum length first flagellar segment, measured in dorsal view" id="ABBRID0EFEAG" xlink:type="simple">AFI</abbrev> 0.43–0.51; <abbrev xmlns:xlink="http://www.w3.org/1999/xlink" xlink:title="Antennal flagellomere II length: maximum length of second flagellar segment, measured in dorsal view" id="ABBRID0EJEAG" xlink:type="simple">AFII</abbrev> 0.37–0.41; <abbrev xmlns:xlink="http://www.w3.org/1999/xlink" xlink:title="Eye length: the maximum diameter of the compound eye in lateral view" id="ABBRID0ENEAG" xlink:type="simple">EL</abbrev> 0.31–0.36; <abbrev xmlns:xlink="http://www.w3.org/1999/xlink" xlink:title="Mandibular length: length of mandible from base to apex, measured in full face view" id="ABBRID0EREAG" xlink:type="simple">ML</abbrev> 0.84–1.03; <abbrev xmlns:xlink="http://www.w3.org/1999/xlink" xlink:title="Pronotal length: diagonal length of pronotum measured from anteriormost point of pronotum (excluding neck), to posteriormost margin, measured in lateral view" id="ABBRID0EVEAG" xlink:type="simple">PrL</abbrev> 1.04–1.25; <abbrev xmlns:xlink="http://www.w3.org/1999/xlink" xlink:title="Pronotal height: height of pronotum from the posterior base of the pronotum to the highest point of pronotum dorsum, measured in lateral view" id="ABBRID0EZEAG" xlink:type="simple">PrH</abbrev> 0.77–1.13; <abbrev xmlns:xlink="http://www.w3.org/1999/xlink" xlink:title="Pronotal width: maximum width of pronotum, measured in dorsal view" id="ABBRID0E4EAG" xlink:type="simple">PrW</abbrev> 1.04–1.2; <abbrev xmlns:xlink="http://www.w3.org/1999/xlink" xlink:title="Weber’s length: diagonal length of mesosoma from anteriormost point of pronotum (excluding neck) to posteriormost point of propodeal lobe, measured in lateral view" id="ABBRID0EBFAG" xlink:type="simple">WL</abbrev> 2.76–3.1; <abbrev xmlns:xlink="http://www.w3.org/1999/xlink" xlink:title="Petiole length: length of petiole from the anteriormost point of the petiole (including petiole peduncle) to the posteriormost point, measured in lateral view" id="ABBRID0EFFAG" xlink:type="simple">PeL</abbrev> 0.8–1.04; <abbrev xmlns:xlink="http://www.w3.org/1999/xlink" xlink:title="Petiole height: height of petiole from the most ventral margin of the subpetiolar process to the highest point of petiolar dorsal margin, measured in lateral view" id="ABBRID0EJFAG" xlink:type="simple">PeH</abbrev> 0.95–1.18; <abbrev xmlns:xlink="http://www.w3.org/1999/xlink" xlink:title="Petiole width: maximum width of petiole in dorsal view" id="ABBRID0ENFAG" xlink:type="simple">PeW</abbrev> 0.77–0.92; DPL 0.87–0.95; <abbrev xmlns:xlink="http://www.w3.org/1999/xlink" xlink:title="Cephalic index: HW / HL × 10" id="ABBRID0ERFAG" xlink:type="simple">CI</abbrev> 69.36–74.97; <abbrev xmlns:xlink="http://www.w3.org/1999/xlink" xlink:title="Clypeus index: CML / HL × 10" id="ABBRID0EVFAG" xlink:type="simple">CLI</abbrev> 17.58–22.49; <abbrev xmlns:xlink="http://www.w3.org/1999/xlink" xlink:title="Scape index: SL / HW × 10" id="ABBRID0EZFAG" xlink:type="simple">SI</abbrev> 156.26–166.48; <abbrev xmlns:xlink="http://www.w3.org/1999/xlink" xlink:title="Ocular index: EL / HLL × 10" id="ABBRID0E4FAG" xlink:type="simple">OI</abbrev> 21.98–26.37; <abbrev xmlns:xlink="http://www.w3.org/1999/xlink" xlink:title="Lateral petiole index: PeH / PeL × 10" id="ABBRID0EBGAG" xlink:type="simple">LPI</abbrev> 104.64–124.38; <abbrev xmlns:xlink="http://www.w3.org/1999/xlink" xlink:title="Dorsal petiole index: PeW / DpeL × 10" id="ABBRID0EFGAG" xlink:type="simple">DPI</abbrev> 84.67–98.51.</p><p>Ergatoid paratype (<italic>n</italic> = 1): <abbrev xmlns:xlink="http://www.w3.org/1999/xlink" xlink:title="Head length: the length of head from the anteriormost point of the clypeal lobe to the posteriormost point of the head capsule, measured in full face view" id="ABBRID0ENGAG" xlink:type="simple">HL</abbrev> 1.67; <abbrev xmlns:xlink="http://www.w3.org/1999/xlink" xlink:title="Lateral head margin length: length of head from mandibular base to posteriormost margin of head capsule, measured in full face view" id="ABBRID0ERGAG" xlink:type="simple">HLL</abbrev> 1.29; <abbrev xmlns:xlink="http://www.w3.org/1999/xlink" xlink:title="Anterior head length: length of head from mandibular base to anteriormost point of eye, measured in full face view" id="ABBRID0EVGAG" xlink:type="simple">HLA</abbrev> 0.31; <abbrev xmlns:xlink="http://www.w3.org/1999/xlink" xlink:title="Head width: maximum width of head, excluding eyes, measured in full face view" id="ABBRID0EZGAG" xlink:type="simple">HW</abbrev> 1.25; <abbrev xmlns:xlink="http://www.w3.org/1999/xlink" xlink:title="Clypeal median lobe length: length of the clypeal lobe from anteriormost margin to the anterior margin of the torulus, measured in full face view" id="ABBRID0E4GAG" xlink:type="simple">CML</abbrev> 0.39; <abbrev xmlns:xlink="http://www.w3.org/1999/xlink" xlink:title="Scape length: diagonal length of scape excluding the neck and basal condyle" id="ABBRID0EBHAG" xlink:type="simple">SL</abbrev> 1.77; <abbrev xmlns:xlink="http://www.w3.org/1999/xlink" xlink:title="Antennal segment II length: maximum length of pedicel (antennal segment II), measured in dorsal view" id="ABBRID0EFHAG" xlink:type="simple">AII</abbrev> 0.23; <abbrev xmlns:xlink="http://www.w3.org/1999/xlink" xlink:title="Antennal flagellomere I length: maximum length first flagellar segment, measured in dorsal view" id="ABBRID0EJHAG" xlink:type="simple">AFI</abbrev> 0.39; <abbrev xmlns:xlink="http://www.w3.org/1999/xlink" xlink:title="Antennal flagellomere II length: maximum length of second flagellar segment, measured in dorsal view" id="ABBRID0ENHAG" xlink:type="simple">AFII</abbrev> 0.31; <abbrev xmlns:xlink="http://www.w3.org/1999/xlink" xlink:title="Eye length: the maximum diameter of the compound eye in lateral view" id="ABBRID0ERHAG" xlink:type="simple">EL</abbrev> 0.34; <abbrev xmlns:xlink="http://www.w3.org/1999/xlink" xlink:title="Mandibular length: length of mandible from base to apex, measured in full face view" id="ABBRID0EVHAG" xlink:type="simple">ML</abbrev> 0.96; <abbrev xmlns:xlink="http://www.w3.org/1999/xlink" xlink:title="Pronotal length: diagonal length of pronotum measured from anteriormost point of pronotum (excluding neck), to posteriormost margin, measured in lateral view" id="ABBRID0EZHAG" xlink:type="simple">PrL</abbrev> 1.03; <abbrev xmlns:xlink="http://www.w3.org/1999/xlink" xlink:title="Pronotal height: height of pronotum from the posterior base of the pronotum to the highest point of pronotum dorsum, measured in lateral view" id="ABBRID0E4HAG" xlink:type="simple">PrH</abbrev> 0.76; <abbrev xmlns:xlink="http://www.w3.org/1999/xlink" xlink:title="Pronotal width: maximum width of pronotum, measured in dorsal view" id="ABBRID0EBIAG" xlink:type="simple">PrW</abbrev> 1.04; <abbrev xmlns:xlink="http://www.w3.org/1999/xlink" xlink:title="Weber’s length: diagonal length of mesosoma from anteriormost point of pronotum (excluding neck) to posteriormost point of propodeal lobe, measured in lateral view" id="ABBRID0EFIAG" xlink:type="simple">WL</abbrev> 2.56; <abbrev xmlns:xlink="http://www.w3.org/1999/xlink" xlink:title="Petiole length: length of petiole from the anteriormost point of the petiole (including petiole peduncle) to the posteriormost point, measured in lateral view" id="ABBRID0EJIAG" xlink:type="simple">PeL</abbrev> 0.75; <abbrev xmlns:xlink="http://www.w3.org/1999/xlink" xlink:title="Petiole height: height of petiole from the most ventral margin of the subpetiolar process to the highest point of petiolar dorsal margin, measured in lateral view" id="ABBRID0ENIAG" xlink:type="simple">PeH</abbrev> 1.06; <abbrev xmlns:xlink="http://www.w3.org/1999/xlink" xlink:title="Petiole width: maximum width of petiole in dorsal view" id="ABBRID0ERIAG" xlink:type="simple">PeW</abbrev> 0.62; DPL 0.83; <abbrev xmlns:xlink="http://www.w3.org/1999/xlink" xlink:title="Cephalic index: HW / HL × 10" id="ABBRID0EVIAG" xlink:type="simple">CI</abbrev> 74.7; <abbrev xmlns:xlink="http://www.w3.org/1999/xlink" xlink:title="Clypeus index: CML / HL × 10" id="ABBRID0EZIAG" xlink:type="simple">CLI</abbrev> 23.33; <abbrev xmlns:xlink="http://www.w3.org/1999/xlink" xlink:title="Scape index: SL / HW × 10" id="ABBRID0E4IAG" xlink:type="simple">SI</abbrev> 141.31; <abbrev xmlns:xlink="http://www.w3.org/1999/xlink" xlink:title="Ocular index: EL / HLL × 10" id="ABBRID0EBJAG" xlink:type="simple">OI</abbrev> 26.49; <abbrev xmlns:xlink="http://www.w3.org/1999/xlink" xlink:title="Lateral petiole index: PeH / PeL × 10" id="ABBRID0EFJAG" xlink:type="simple">LPI</abbrev> 142.49; <abbrev xmlns:xlink="http://www.w3.org/1999/xlink" xlink:title="Dorsal petiole index: PeW / DpeL × 10" id="ABBRID0EJJAG" xlink:type="simple">DPI</abbrev> 73.98.</p></tp:treatment-sec><tp:treatment-sec sec-type="Morphological variation" id="SECID0ENJAG"><title>Morphological variation.</title><p>Little to no variation, other than morphometric values, were detected in the specimens examined from Hong Kong.</p></tp:treatment-sec><tp:treatment-sec sec-type="comparisons" id="SECID0ESJAG"><title>Comparative notes.</title><p><italic><tp:taxon-name><tp:taxon-name-part taxon-name-part-type="genus" reg="Leptogenys">Leptogenys</tp:taxon-name-part><tp:taxon-name-part taxon-name-part-type="species" reg="binghamii">binghamii</tp:taxon-name-part></tp:taxon-name></italic> is a relatively large, highly sculptured species, with distinctly linear mandibles, small anteriorly positioned eyes and highly angulated lateral clypeal lobes which makes it recognisable within the <italic><tp:taxon-name><tp:taxon-name-part taxon-name-part-type="genus" reg="Leptogenys">Leptogenys</tp:taxon-name-part></tp:taxon-name></italic> found in Hong Kong. Within the wider <italic><tp:taxon-name><tp:taxon-name-part taxon-name-part-type="genus" reg="Leptogenys">Leptogenys</tp:taxon-name-part></tp:taxon-name></italic> fauna of the Indomalayan region, <italic><tp:taxon-name><tp:taxon-name-part taxon-name-part-type="genus" reg="Leptogenys">L.</tp:taxon-name-part><tp:taxon-name-part taxon-name-part-type="species" reg="binghamii">binghamii</tp:taxon-name-part></tp:taxon-name></italic> might be mistaken for <italic><tp:taxon-name><tp:taxon-name-part taxon-name-part-type="genus" reg="Leptogenys">L.</tp:taxon-name-part><tp:taxon-name-part taxon-name-part-type="species" reg="punctiventris">punctiventris</tp:taxon-name-part></tp:taxon-name></italic> (Mayr, 1879) and <italic><tp:taxon-name><tp:taxon-name-part taxon-name-part-type="genus" reg="Leptogenys">L.</tp:taxon-name-part><tp:taxon-name-part taxon-name-part-type="species" reg="yandii">yandii</tp:taxon-name-part></tp:taxon-name></italic> (Xu &amp; He, 2015). <italic><tp:taxon-name><tp:taxon-name-part taxon-name-part-type="genus" reg="Leptogenys">Leptogenys</tp:taxon-name-part><tp:taxon-name-part taxon-name-part-type="species" reg="binghamii">binghamii</tp:taxon-name-part></tp:taxon-name></italic> is distinguishable from <italic><tp:taxon-name><tp:taxon-name-part taxon-name-part-type="genus" reg="Leptogenys">L.</tp:taxon-name-part><tp:taxon-name-part taxon-name-part-type="species" reg="yandii">yandii</tp:taxon-name-part></tp:taxon-name></italic> by antennal flagellomere I longer than antennal flagellomere II, the longer scape, and larger overall size (5.2–5.7 vs 9–10 mm total length for <italic><tp:taxon-name><tp:taxon-name-part taxon-name-part-type="genus" reg="Leptogenys">L.</tp:taxon-name-part><tp:taxon-name-part taxon-name-part-type="species" reg="yandii">yandii</tp:taxon-name-part></tp:taxon-name></italic> and <italic><tp:taxon-name><tp:taxon-name-part taxon-name-part-type="genus" reg="Leptogenys">L.</tp:taxon-name-part><tp:taxon-name-part taxon-name-part-type="species" reg="binghamii">binghamii</tp:taxon-name-part></tp:taxon-name></italic>, respectively; <xref ref-type="bibr" rid="B44">Xu and He 2015</xref>). <italic><tp:taxon-name><tp:taxon-name-part taxon-name-part-type="genus" reg="Leptogenys">Leptogenys</tp:taxon-name-part><tp:taxon-name-part taxon-name-part-type="species" reg="binghamii">binghamii</tp:taxon-name-part></tp:taxon-name></italic> can be differentiated from <italic><tp:taxon-name><tp:taxon-name-part taxon-name-part-type="genus" reg="Leptogenys">L.</tp:taxon-name-part><tp:taxon-name-part taxon-name-part-type="species" reg="punctiventris">punctiventris</tp:taxon-name-part></tp:taxon-name></italic> by the smaller eyes, the first gastral tergite being highly punctate, lacking any smooth and shiny regions as well as total size (5–6 vs 9–10 mm total size for <italic><tp:taxon-name><tp:taxon-name-part taxon-name-part-type="genus" reg="Leptogenys">L.</tp:taxon-name-part><tp:taxon-name-part taxon-name-part-type="species" reg="punctiventris">punctiventris</tp:taxon-name-part></tp:taxon-name></italic> and <italic><tp:taxon-name><tp:taxon-name-part taxon-name-part-type="genus" reg="Leptogenys">L.</tp:taxon-name-part><tp:taxon-name-part taxon-name-part-type="species" reg="binghamii">binghamii</tp:taxon-name-part></tp:taxon-name></italic>, respectively; <xref ref-type="bibr" rid="B44">Xu and He 2015</xref>). Both <italic><tp:taxon-name><tp:taxon-name-part taxon-name-part-type="genus" reg="Leptogenys">L.</tp:taxon-name-part><tp:taxon-name-part taxon-name-part-type="species" reg="punctiventris">punctiventris</tp:taxon-name-part></tp:taxon-name></italic> and <italic><tp:taxon-name><tp:taxon-name-part taxon-name-part-type="genus" reg="Leptogenys">L.</tp:taxon-name-part><tp:taxon-name-part taxon-name-part-type="species" reg="yandii">yandii</tp:taxon-name-part></tp:taxon-name></italic> are not recorded from Hong Kong. With these species presenting more meridional and occidental distributions within Asia, respectively.</p></tp:treatment-sec><tp:treatment-sec sec-type="distribution" id="SECID0EIPAG"><title>Distribution.</title><p>This species is known from Myanmar (type locality), India (Assam and Meghalaya), China (Guangxi, Yunnan, and Hong Kong), and Vietnam (<xref ref-type="bibr" rid="B20">Janicki et al. 2016</xref>; <xref ref-type="bibr" rid="B15">Guénard et al. 2017</xref>). There are no records from Guangdong, Hainan, or Macao, but its presence is expected in the first two Chinese provinces with more sampling efforts. Its presence in Macao is less likely due to the level of urbanisation and isolation of natural areas for this species to occur. The first record of <italic><tp:taxon-name><tp:taxon-name-part taxon-name-part-type="genus" reg="Leptogenys">L.</tp:taxon-name-part><tp:taxon-name-part taxon-name-part-type="species" reg="binghamii">binghamii</tp:taxon-name-part></tp:taxon-name></italic> in Hong Kong was <xref ref-type="bibr" rid="B12">Fellowes (1996)</xref>, here we provide additional new records across the eastern limits of its range.</p></tp:treatment-sec><tp:treatment-sec sec-type="ecology" id="SECID0EFQAG"><title>Ecology.</title><p>In Hong Kong, colonies have been found within decaying wood and underneath stones, predominantly within Feng Shui Woods, secondary forests and shrubland. Colonies appear relatively small, with one partial colony collection including 23 workers, 1 male, 5 cocoons, 4 larvae, and 2 eggs (MTH collection code MTH163). One ergatoid queen was extracted from a partial colony collection (MTH268). Specimens are known from pitfall traps, leaf litter, and hand collection events. This species is suspected to be a solitary foraging species, with no group hunting yet observed. However, unless nesting sites are located, <italic><tp:taxon-name><tp:taxon-name-part taxon-name-part-type="genus" reg="Leptogenys">L.</tp:taxon-name-part><tp:taxon-name-part taxon-name-part-type="species" reg="binghamii">binghamii</tp:taxon-name-part></tp:taxon-name></italic> is rarely observed diurnally and is therefore suspected to be predominately a nocturnal foraging species. A second colony, kept in captive colony consisted of 24 workers and one ergatoid queen. Workers fed upon isopod prey and showed no interest in cockroaches, millipedes, and termites. In Hong Kong, the species reaches the northern limit of its distribution range with all records found under 500 m a.s.l.. Further sampling is nonetheless required to confirm if the species can colonize higher and cooler elevations.</p></tp:treatment-sec><tp:treatment-sec sec-type="material" id="SECID0EWQAG"><title>Material examined.</title><p>Worker (<italic>n</italic> = 52): China • 1 worker; Hong Kong SAR, Ng Fai Tong, East Central New Territories; 23 Aug. 1996; J.R.Fellowes leg.; <abbrev xmlns:xlink="http://www.w3.org/1999/xlink" xlink:title="Hong Kong Biodiversity Museum, University of Hong Kong" id="ABBRID0E5QAG" xlink:type="simple">HKBM</abbrev> MBS015249. • 3 workers; Hong Kong SAR, Pak Ngau Shek; 24 Oct. 1996; J.R.Fellowes leg.; <abbrev xmlns:xlink="http://www.w3.org/1999/xlink" xlink:title="Hong Kong Biodiversity Museum, University of Hong Kong" id="ABBRID0ECRAG" xlink:type="simple">HKBM</abbrev> MBS006888, MBS015265, MBS06604. • 1 worker; Hong Kong SAR, Yau Ping San UK, East Central NT; 3 Oct. 1996; J.R.Fellowes leg.; <abbrev xmlns:xlink="http://www.w3.org/1999/xlink" xlink:title="Hong Kong Biodiversity Museum, University of Hong Kong" id="ABBRID0EGRAG" xlink:type="simple">HKBM</abbrev> MBS015263. • 2 workers; Hong Kong SAR, Kadoorie Farm Botanical Garden; <named-content xmlns:xlink="http://www.w3.org/1999/xlink" content-type="dwc:verbatimCoordinates" xlink:type="simple"><named-content content-type="geo-json" specific-use="{&#34;type&#34;:&#34;Point&#34;,&#34;coordinates&#34;:[114.119200,22.430200]}" id="NCID0ENRAG" xlink:type="simple">22.4302, 114.1192</named-content></named-content>; 280 m a.s.l.; 14 Sep. 2015; R.H.Lee leg.; Secondary forest, Pitfall trap; <abbrev xmlns:xlink="http://www.w3.org/1999/xlink" xlink:title="Insect Biodiversity and Biogeography Laboratory, The University of Hong Kong" id="ABBRID0ESRAG" xlink:type="simple">IBBL</abbrev> RHL02700 RHL02717. • 1 worker; Hong Kong SAR, Lion Rock; <named-content xmlns:xlink="http://www.w3.org/1999/xlink" content-type="dwc:verbatimCoordinates" xlink:type="simple"><named-content content-type="geo-json" specific-use="{&#34;type&#34;:&#34;Point&#34;,&#34;coordinates&#34;:[114.176990,22.358050]}" id="NCID0EZRAG" xlink:type="simple">22.35805, 114.17699</named-content></named-content>; 150 m a.s.l.; 13 Jul. 2015; R.H.Lee leg.; Secondary forest, Pitfall trap; <abbrev xmlns:xlink="http://www.w3.org/1999/xlink" xlink:title="Insect Biodiversity and Biogeography Laboratory, The University of Hong Kong" id="ABBRID0E5RAG" xlink:type="simple">IBBL</abbrev> RHL01659. • 1 worker; Hong Kong SAR, Pak Tam Chung; <named-content xmlns:xlink="http://www.w3.org/1999/xlink" content-type="dwc:verbatimCoordinates" xlink:type="simple"><named-content content-type="geo-json" specific-use="{&#34;type&#34;:&#34;Point&#34;,&#34;coordinates&#34;:[114.330000,22.401000]}" id="NCID0EFSAG" xlink:type="simple">22.401, 114.33</named-content></named-content>; 130 m a.s.l.; 5 Jun. 2015; R.H.Lee leg.; Shrubland, Pitfall trap; <abbrev xmlns:xlink="http://www.w3.org/1999/xlink" xlink:title="Insect Biodiversity and Biogeography Laboratory, The University of Hong Kong" id="ABBRID0EKSAG" xlink:type="simple">IBBL</abbrev> RHL02373. • 1 worker; Hong Kong SAR, Shing Mun; <named-content xmlns:xlink="http://www.w3.org/1999/xlink" content-type="dwc:verbatimCoordinates" xlink:type="simple"><named-content content-type="geo-json" specific-use="{&#34;type&#34;:&#34;Point&#34;,&#34;coordinates&#34;:[114.153100,22.396780]}" id="NCID0ERSAG" xlink:type="simple">22.39678, 114.1531</named-content></named-content>; 240 m a.s.l.; 14 May. 2015; R.H.Lee leg.; Feng Shui Forest, Pitfall trap; <abbrev xmlns:xlink="http://www.w3.org/1999/xlink" xlink:title="Insect Biodiversity and Biogeography Laboratory, The University of Hong Kong" id="ABBRID0EWSAG" xlink:type="simple">IBBL</abbrev> RHL000350. • 1 worker; Hong Kong SAR, Pok Fu Lam; <named-content xmlns:xlink="http://www.w3.org/1999/xlink" content-type="dwc:verbatimCoordinates" xlink:type="simple"><named-content content-type="geo-json" specific-use="{&#34;type&#34;:&#34;Point&#34;,&#34;coordinates&#34;:[114.143800,22.267000]}" id="NCID0E4SAG" xlink:type="simple">22.267, 114.1438</named-content></named-content>; 248 m a.s.l.; 7 Jul. 2016; M.Pierce leg.; Secondary forest, Bait trap; <abbrev xmlns:xlink="http://www.w3.org/1999/xlink" xlink:title="Insect Biodiversity and Biogeography Laboratory, The University of Hong Kong" id="ABBRID0ECTAG" xlink:type="simple">IBBL</abbrev> ANTWEB1009150. • 1 worker; Hong Kong SAR, Lion Rock; <named-content xmlns:xlink="http://www.w3.org/1999/xlink" content-type="dwc:verbatimCoordinates" xlink:type="simple"><named-content content-type="geo-json" specific-use="{&#34;type&#34;:&#34;Point&#34;,&#34;coordinates&#34;:[114.175040,22.357000]}" id="NCID0EJTAG" xlink:type="simple">22.357, 114.17504</named-content></named-content>; 140 m a.s.l.; 15 Aug. 2017; R.H.Lee leg.; Secondary forest, Pitfall trap; <abbrev xmlns:xlink="http://www.w3.org/1999/xlink" xlink:title="Insect Biodiversity and Biogeography Laboratory, The University of Hong Kong" id="ABBRID0EOTAG" xlink:type="simple">IBBL</abbrev> RHL03531A. • 1 worker; Hong Kong SAR, Tai Po Kau; <named-content xmlns:xlink="http://www.w3.org/1999/xlink" content-type="dwc:verbatimCoordinates" xlink:type="simple"><named-content content-type="geo-json" specific-use="{&#34;type&#34;:&#34;Point&#34;,&#34;coordinates&#34;:[114.180820,22.422850]}" id="NCID0EVTAG" xlink:type="simple">22.42285, 114.18082</named-content></named-content>; 200 m a.s.l.; 6 Jun. 2017; R.H.Lee leg.; Secondary forest, Pitfall trap; <abbrev xmlns:xlink="http://www.w3.org/1999/xlink" xlink:title="Insect Biodiversity and Biogeography Laboratory, The University of Hong Kong" id="ABBRID0E1TAG" xlink:type="simple">IBBL</abbrev> RHL03550. • 4 workers; Hong Kong SAR, Ngong Ping SSSI; <named-content xmlns:xlink="http://www.w3.org/1999/xlink" content-type="dwc:verbatimCoordinates" xlink:type="simple"><named-content content-type="geo-json" specific-use="{&#34;type&#34;:&#34;Point&#34;,&#34;coordinates&#34;:[113.901290,22.253640]}" id="NCID0EBUAG" xlink:type="simple">22.25364, 113.90129</named-content></named-content>; 438 m a.s.l.; 24 May. 2022; M.T.Hamer leg.; Secondary forest, Nest ex. Decay wood; <abbrev xmlns:xlink="http://www.w3.org/1999/xlink" xlink:title="Insect Biodiversity and Biogeography Laboratory, The University of Hong Kong" id="ABBRID0EGUAG" xlink:type="simple">IBBL</abbrev> ANTWEB1010110, ANTWEB1010111, ANTWEB1010112, ANTWEB1010113. • 1 worker; Hong Kong SAR, Tai Mo Shan; <named-content xmlns:xlink="http://www.w3.org/1999/xlink" content-type="dwc:verbatimCoordinates" xlink:type="simple"><named-content content-type="geo-json" specific-use="{&#34;type&#34;:&#34;Point&#34;,&#34;coordinates&#34;:[114.163520,22.405490]}" id="NCID0ENUAG" xlink:type="simple">22.40549, 114.16352</named-content></named-content>; 468 m a.s.l.; 19 May. 2023; L.Xuan leg.; Secondary forest, Hand collection; <abbrev xmlns:xlink="http://www.w3.org/1999/xlink" xlink:title="Insect Biodiversity and Biogeography Laboratory, The University of Hong Kong" id="ABBRID0ESUAG" xlink:type="simple">IBBL</abbrev> ANTWEB1010125. • 5 workers; Hong Kong SAR, Tai Mo Shan; <named-content xmlns:xlink="http://www.w3.org/1999/xlink" content-type="dwc:verbatimCoordinates" xlink:type="simple"><named-content content-type="geo-json" specific-use="{&#34;type&#34;:&#34;Point&#34;,&#34;coordinates&#34;:[114.106900,22.404030]}" id="NCID0EZUAG" xlink:type="simple">22.40403, 114.1069</named-content></named-content>; 471 m a.s.l.; 26 Aug. 2023; M.T.Hamer leg.; Secondary forest, un. Rock; <abbrev xmlns:xlink="http://www.w3.org/1999/xlink" xlink:title="Insect Biodiversity and Biogeography Laboratory, The University of Hong Kong" id="ABBRID0E5UAG" xlink:type="simple">IBBL</abbrev> MTH163. • 5 workers; Hong Kong SAR, Lantau; <named-content xmlns:xlink="http://www.w3.org/1999/xlink" content-type="dwc:verbatimCoordinates" xlink:type="simple"><named-content content-type="geo-json" specific-use="{&#34;type&#34;:&#34;Point&#34;,&#34;coordinates&#34;:[114.017300,22.317010]}" id="NCID0EFVAG" xlink:type="simple">22.31701, 114.0173</named-content></named-content>; 179 m a.s.l.; 29 Aug. 2023; M.T.Hamer leg.; Young secondary, ex. Decaying log; <abbrev xmlns:xlink="http://www.w3.org/1999/xlink" xlink:title="Insect Biodiversity and Biogeography Laboratory, The University of Hong Kong" id="ABBRID0EKVAG" xlink:type="simple">IBBL</abbrev> MTH221. • 1 worker; Hong Kong SAR, Lantau; <named-content xmlns:xlink="http://www.w3.org/1999/xlink" content-type="dwc:verbatimCoordinates" xlink:type="simple"><named-content content-type="geo-json" specific-use="{&#34;type&#34;:&#34;Point&#34;,&#34;coordinates&#34;:[114.017330,22.317010]}" id="NCID0ERVAG" xlink:type="simple">22.31701, 114.01733</named-content></named-content>; 179 m a.s.l.; 29 Aug. 2023; M.T.Hamer leg.; Young secondary forest, Nest ex. Decay log; <abbrev xmlns:xlink="http://www.w3.org/1999/xlink" xlink:title="Insect Biodiversity and Biogeography Laboratory, The University of Hong Kong" id="ABBRID0EWVAG" xlink:type="simple">IBBL</abbrev> ANTWEB1010173. • 12 workers; Hong Kong SAR, Tai Mo Shan; <named-content xmlns:xlink="http://www.w3.org/1999/xlink" content-type="dwc:verbatimCoordinates" xlink:type="simple"><named-content content-type="geo-json" specific-use="{&#34;type&#34;:&#34;Point&#34;,&#34;coordinates&#34;:[114.106450,22.404520]}" id="NCID0E4VAG" xlink:type="simple">22.40452, 114.10645</named-content></named-content>; 490 m a.s.l.; 27 Sep. 2023; M.T.Hamer leg.; Secondary forest, ex. Soil; <abbrev xmlns:xlink="http://www.w3.org/1999/xlink" xlink:title="Insect Biodiversity and Biogeography Laboratory, The University of Hong Kong" id="ABBRID0ECWAG" xlink:type="simple">IBBL</abbrev> MTH563. • 1 worker; Hong Kong SAR, Tai Mo Shan; <named-content xmlns:xlink="http://www.w3.org/1999/xlink" content-type="dwc:verbatimCoordinates" xlink:type="simple"><named-content content-type="geo-json" specific-use="{&#34;type&#34;:&#34;Point&#34;,&#34;coordinates&#34;:[114.163520,22.405490]}" id="NCID0EJWAG" xlink:type="simple">22.40549, 114.16352</named-content></named-content>; 468 m a.s.l.; 19 May. 2023; L.Xuan leg.; Secondary forest, Hand collection; <abbrev xmlns:xlink="http://www.w3.org/1999/xlink" xlink:title="Insect Biodiversity and Biogeography Laboratory, The University of Hong Kong" id="ABBRID0EOWAG" xlink:type="simple">IBBL</abbrev> ANTWEB1010125.</p><p><bold><italic>Paratype</italic></bold> ergatoid (<italic>n</italic> = 1): China • 1 ergatoid; Hong Kong SAR, Tai Mo Shan; <named-content xmlns:xlink="http://www.w3.org/1999/xlink" content-type="dwc:verbatimCoordinates" xlink:type="simple"><named-content content-type="geo-json" specific-use="{&#34;type&#34;:&#34;Point&#34;,&#34;coordinates&#34;:[114.106910,22.404030]}" id="NCID0E5WAG" xlink:type="simple">22.40403, 114.10691</named-content></named-content>; 470 m a.s.l.; 3 Sep. 2023; M.T.Hamer leg.; secondary forest, ex. Decaying log; <abbrev xmlns:xlink="http://www.w3.org/1999/xlink" xlink:title="Insect Biodiversity and Biogeography Laboratory, The University of Hong Kong" id="ABBRID0EDXAG" xlink:type="simple">IBBL</abbrev> ANTWEB1010225.</p></tp:treatment-sec><tp:treatment-sec><!--Section generated to contain objects referenced in tp:taxon-treatment.--><fig id="F5" position="float" orientation="portrait"><object-id xmlns:xlink="http://www.w3.org/1999/xlink" content-type="doi" xlink:type="simple">10.3897/zookeys.1202.120214.figure5</object-id><object-id xmlns:xlink="http://www.w3.org/1999/xlink" content-type="arpha" xlink:type="simple">D0FAA03C-B408-509A-980D-F807D460B03F</object-id><label>Figure 5.</label><caption><p>Clypeus lobes of <italic><tp:taxon-name><tp:taxon-name-part taxon-name-part-type="genus" reg="Leptogenys">Leptogenys</tp:taxon-name-part><tp:taxon-name-part taxon-name-part-type="species" reg="binghamii">binghamii</tp:taxon-name-part></tp:taxon-name></italic> and <italic><tp:taxon-name><tp:taxon-name-part taxon-name-part-type="genus" reg="Leptogenys">L.</tp:taxon-name-part><tp:taxon-name-part taxon-name-part-type="species" reg="diminuta">diminuta</tp:taxon-name-part></tp:taxon-name></italic>, as well as tergite sculpture differences between the same species <bold>A</bold><italic><tp:taxon-name><tp:taxon-name-part taxon-name-part-type="genus" reg="Leptogenys">L.</tp:taxon-name-part><tp:taxon-name-part taxon-name-part-type="species" reg="binghamii">binghamii</tp:taxon-name-part></tp:taxon-name></italic> (RHL01659) <bold>B</bold><italic><tp:taxon-name><tp:taxon-name-part taxon-name-part-type="genus" reg="Leptogenys">L.</tp:taxon-name-part><tp:taxon-name-part taxon-name-part-type="species" reg="diminuta">diminuta</tp:taxon-name-part></tp:taxon-name></italic> (GYOT070) <bold>C</bold><italic><tp:taxon-name><tp:taxon-name-part taxon-name-part-type="genus" reg="Leptogenys">L.</tp:taxon-name-part><tp:taxon-name-part taxon-name-part-type="species" reg="binghamii">binghamii</tp:taxon-name-part></tp:taxon-name></italic> (ANTWEB1010113) <bold>D</bold><italic><tp:taxon-name><tp:taxon-name-part taxon-name-part-type="genus" reg="Leptogenys">L.</tp:taxon-name-part><tp:taxon-name-part taxon-name-part-type="species" reg="diminuta">diminuta</tp:taxon-name-part></tp:taxon-name></italic> (ANTWEB1010183).</p></caption><graphic xmlns:xlink="http://www.w3.org/1999/xlink" xlink:href="zookeys-1202-169_article-120214__-g005.jpg" position="float" orientation="portrait" xlink:type="simple" id="oo_1051499.jpg"><uri content-type="original_file" xlink:type="simple">https://binary.pensoft.net/fig/1051499</uri></graphic></fig><fig id="F20" position="float" orientation="portrait"><object-id xmlns:xlink="http://www.w3.org/1999/xlink" content-type="doi" xlink:type="simple">10.3897/zookeys.1202.120214.figure20</object-id><object-id xmlns:xlink="http://www.w3.org/1999/xlink" content-type="arpha" xlink:type="simple">E863207C-F7E3-525D-AEB9-B807FE6FE5B6</object-id><label>Figure 20.</label><caption><p>Distribution maps of <italic><tp:taxon-name><tp:taxon-name-part taxon-name-part-type="genus" reg="Leptogenys">Leptogenys</tp:taxon-name-part></tp:taxon-name></italic> species recorded from Hong Kong <bold>A</bold><italic><tp:taxon-name><tp:taxon-name-part taxon-name-part-type="genus" reg="Leptogenys">L.</tp:taxon-name-part><tp:taxon-name-part taxon-name-part-type="species" reg="binghamii">binghamii</tp:taxon-name-part></tp:taxon-name></italic><bold>B</bold><italic><tp:taxon-name><tp:taxon-name-part taxon-name-part-type="genus" reg="Leptogenys">L.</tp:taxon-name-part><tp:taxon-name-part taxon-name-part-type="species" reg="diminuta">diminuta</tp:taxon-name-part></tp:taxon-name></italic><bold>C</bold><italic><tp:taxon-name><tp:taxon-name-part taxon-name-part-type="genus" reg="Leptogenys">L.</tp:taxon-name-part><tp:taxon-name-part taxon-name-part-type="species" reg="grohli">grohli</tp:taxon-name-part></tp:taxon-name></italic><bold>D</bold><italic><tp:taxon-name><tp:taxon-name-part taxon-name-part-type="genus" reg="Leptogenys">L.</tp:taxon-name-part><tp:taxon-name-part taxon-name-part-type="species" reg="kitteli">kitteli</tp:taxon-name-part></tp:taxon-name></italic>. The base map displayed shows tree canopy cover with the darker green areas indicating greater tree cover.</p></caption><graphic xmlns:xlink="http://www.w3.org/1999/xlink" xlink:href="zookeys-1202-169_article-120214__-g020.jpg" position="float" orientation="portrait" xlink:type="simple" id="oo_1051514.jpg"><uri content-type="original_file" xlink:type="simple">https://binary.pensoft.net/fig/1051514</uri></graphic></fig></tp:treatment-sec><ref-list><ref id="B44"><mixed-citation xmlns:xlink="http://www.w3.org/1999/xlink" xlink:type="simple"><person-group><name name-style="western"><surname>Xu</surname><given-names>Z-H</given-names></name><name name-style="western"><surname>He</surname><given-names>Q-J</given-names></name></person-group> (<year>2015</year>) <article-title>Taxonomic review of the ponerine ant genus <italic><tp:taxon-name><tp:taxon-name-part taxon-name-part-type="genus">Leptogenys</tp:taxon-name-part></tp:taxon-name></italic> Roger, 1861 (<tp:taxon-name><tp:taxon-name-part taxon-name-part-type="order">Hymenoptera</tp:taxon-name-part></tp:taxon-name>: <tp:taxon-name><tp:taxon-name-part taxon-name-part-type="family">Formicidae</tp:taxon-name-part></tp:taxon-name>) with a key to the Oriental species.</article-title><source>Myrmecological News</source><volume>21</volume>: <fpage>137</fpage>–<lpage>161</lpage>.</mixed-citation></ref><ref id="B20"><mixed-citation xmlns:xlink="http://www.w3.org/1999/xlink" xlink:type="simple"><person-group><name name-style="western"><surname>Janicki</surname><given-names>J</given-names></name><name name-style="western"><surname>Narula</surname><given-names>N</given-names></name><name name-style="western"><surname>Ziegler</surname><given-names>M</given-names></name><name name-style="western"><surname>Guénard</surname><given-names>B</given-names></name><name name-style="western"><surname>Economo</surname><given-names>EP</given-names></name></person-group> (<year>2016</year>) <article-title>Visualizing and interacting with large-volume biodiversity data using client-server web-mapping applications: The design and implementation of <ext-link xlink:type="simple" ext-link-type="uri" xlink:href="http://antmaps.org">antmaps.org</ext-link>.</article-title><source>Ecological Informatics</source><volume>32</volume>: <fpage>185</fpage>–<lpage>193</lpage>. <ext-link xlink:href="10.1016/j.ecoinf.2016.02.006" ext-link-type="doi" xlink:type="simple">https://doi.org/10.1016/j.ecoinf.2016.02.006</ext-link></mixed-citation></ref><ref id="B15"><mixed-citation xmlns:xlink="http://www.w3.org/1999/xlink" xlink:type="simple"><person-group><name name-style="western"><surname>Guénard</surname><given-names>B</given-names></name><name name-style="western"><surname>Weiser</surname><given-names>M</given-names></name><name name-style="western"><surname>Gomez</surname><given-names>K</given-names></name><name name-style="western"><surname>Narula</surname><given-names>N</given-names></name><name name-style="western"><surname>Economo</surname><given-names>EP</given-names></name></person-group> (<year>2017</year>) <article-title>The Global Ant Biodiversity Informatics (GABI) database: A synthesis of ant species geographic distributions.</article-title><source>Myrmecological News</source><volume>24</volume>: <fpage>83</fpage>–<lpage>89</lpage>.</mixed-citation></ref><ref id="B12"><mixed-citation xmlns:xlink="http://www.w3.org/1999/xlink" xlink:type="simple"><person-group><name name-style="western"><surname>Fellowes</surname><given-names>JR</given-names></name></person-group> (<year>1996</year>) Community composition of Hong Kong ants: spatial and seasonal patterns. PhD thesis University of Hong Kong, 367 pages. <ext-link xlink:href="http://hub.hku.hk/handle/10722/34436" ext-link-type="uri" xlink:type="simple">http://hub.hku.hk/handle/10722/34436</ext-link></mixed-citation></ref></ref-list></tp:taxon-treatment>
