# Supplementary material for: ﻿The Leptogenys Roger, 1861 (Formicidae, Ponerinae) of Hong Kong SAR with additional records from Guangdong, China
Source: Zookeys. 2024 May 17;1202:169–211. doi: 10.3897/zookeys.1202.120214 (PMC11128037; doi:10.3897/zookeys.1202.120214)
Supplement: XML Treatment for Leptogenys diminuta [file zookeys.1202.120214-treatment2.xml]

<!DOCTYPE tp:taxon-treatment
  PUBLIC "-//TaxonX//DTD Taxonomic Treatment Publishing DTD v0 20100105//EN" "tax-treatment-NSO.dtd">
<tp:taxon-treatment xmlns:tp="http://www.plazi.org/taxpub"><tp:treatment-meta><kwd-group><label>Taxon classification</label><kwd>
                <named-content content-type="kingdom">Animalia</named-content>
              </kwd><kwd>
                <named-content content-type="order">Hymenoptera</named-content>
              </kwd><kwd>
                <named-content content-type="family">Formicidae</named-content>
              </kwd></kwd-group><mixed-citation publication-type="journal"><person-group><name><surname>Hamer</surname><given-names>Matthew T.</given-names></name><name><surname>Lee</surname><given-names>Jonathan Hon Chung</given-names></name><name><surname>Tse</surname><given-names>Cheung Yau Leo</given-names></name><name><surname>Silva</surname><given-names>Thiago S. R.</given-names></name><name><surname>Guénard</surname><given-names>Benoit</given-names></name></person-group><article-title>﻿The <italic><tp:taxon-name><tp:taxon-name-part taxon-name-part-type="genus" reg="Leptogenys">Leptogenys</tp:taxon-name-part></tp:taxon-name></italic> Roger, 1861 (<tp:taxon-name><tp:taxon-name-part taxon-name-part-type="family">Formicidae</tp:taxon-name-part></tp:taxon-name>, <tp:taxon-name><tp:taxon-name-part taxon-name-part-type="subfamily">Ponerinae</tp:taxon-name-part></tp:taxon-name>) of Hong Kong SAR with additional records from Guangdong, China</article-title><source>Zookeys</source><day>17</day><month>05</month><year>2024</year><volume>1202</volume><fpage>169</fpage><lpage>211</lpage><pub-id pub-id-type="doi">10.3897/zookeys.1202.120214</pub-id></mixed-citation></tp:treatment-meta><tp:nomenclature><label>﻿</label><tp:taxon-name>
              <object-id xmlns:xlink="http://www.w3.org/1999/xlink" content-type="arpha" xlink:type="simple">03698FD9-2CFE-55EF-B4F3-06095D6D354E</object-id>
              <tp:taxon-name-part taxon-name-part-type="genus" reg="Leptogenys">Leptogenys</tp:taxon-name-part>
              <tp:taxon-name-part taxon-name-part-type="species" reg="diminuta">diminuta</tp:taxon-name-part>
            </tp:taxon-name><tp:taxon-authority>(F. Smith, 1857)</tp:taxon-authority><xref ref-type="fig" rid="F4">Figs 4B. 5B, D. 6B, 8A, 10, 20B</xref><tp:nomenclature-citation-list><tp:nomenclature-citation><tp:taxon-name>
                  <tp:taxon-name-part taxon-name-part-type="genus" reg="Ponera">Ponera</tp:taxon-name-part>
                  <tp:taxon-name-part taxon-name-part-type="species" reg="diminuta">diminuta</tp:taxon-name-part>
                </tp:taxon-name><comment>Smith, 1857a: 69 (w.) Borneo (East Malaysia: Sarawak).</comment></tp:nomenclature-citation><tp:nomenclature-citation><tp:taxon-name>
                  <tp:taxon-name-part taxon-name-part-type="genus" reg="Lobopelta">Lobopelta</tp:taxon-name-part>
                  <tp:taxon-name-part taxon-name-part-type="species" reg="diminuta">diminuta</tp:taxon-name-part>
                </tp:taxon-name><comment>: Mayr 1862: 734.</comment></tp:nomenclature-citation><tp:nomenclature-citation><tp:taxon-name>
                  <tp:taxon-name-part taxon-name-part-type="genus" reg="Leptogenys">Leptogenys</tp:taxon-name-part>
                  <tp:taxon-name-part taxon-name-part-type="species" reg="diminuta">diminuta</tp:taxon-name-part>
                </tp:taxon-name><comment>: Emery 1895: 461.</comment></tp:nomenclature-citation><tp:nomenclature-citation><tp:taxon-name>
                  <tp:taxon-name-part taxon-name-part-type="genus" reg="Leptogenys">Leptogenys</tp:taxon-name-part>
                  <tp:taxon-name-part taxon-name-part-type="species" reg="diminuta">diminuta</tp:taxon-name-part>
                  <tp:taxon-name-part taxon-name-part-type="subspecies" reg="bismarckensis">bismarckensis</tp:taxon-name-part>
                </tp:taxon-name><comment>[senior synonym] Forel, 1901c: 7 (w.) New Guinea: <xref ref-type="bibr" rid="B40">Wilson 1958</xref>c: 118; Bolton 1995b: 231; <xref ref-type="bibr" rid="B46">Zhou 2001</xref>a: 43. Of <tp:taxon-name><tp:taxon-name-part taxon-name-part-type="genus" reg="Leptogenys">Leptogenys</tp:taxon-name-part><tp:taxon-name-part taxon-name-part-type="species" reg="diminuta">diminuta</tp:taxon-name-part><tp:taxon-name-part taxon-name-part-type="subspecies" reg="deceptrix">deceptrix</tp:taxon-name-part></tp:taxon-name> Forel, 1901m: 46 (w.): <xref ref-type="bibr" rid="B44">Xu and He 2015</xref>: 138. Of <tp:taxon-name><tp:taxon-name-part taxon-name-part-type="genus" reg="Leptogenys">Leptogenys</tp:taxon-name-part><tp:taxon-name-part taxon-name-part-type="species" reg="ferox">ferox</tp:taxon-name-part></tp:taxon-name> Smith, 1865a: 70 (w.) Indonesia: <xref ref-type="bibr" rid="B40">Wilson 1958</xref>c: 118; Bolton 1995b: 231; <xref ref-type="bibr" rid="B46">Zhou 2001</xref>a: 43. Of <tp:taxon-name><tp:taxon-name-part taxon-name-part-type="genus" reg="Leptogenys">Leptogenys</tp:taxon-name-part><tp:taxon-name-part taxon-name-part-type="species" reg="hodgsoni">hodgsoni</tp:taxon-name-part></tp:taxon-name> Forel, 1900f: 308 (w.) Myanmar: <xref ref-type="bibr" rid="B44">Xu and He 2015</xref>: 144. Of <tp:taxon-name><tp:taxon-name-part taxon-name-part-type="genus" reg="Leptogenys">Leptogenys</tp:taxon-name-part><tp:taxon-name-part taxon-name-part-type="species" reg="diminuta">diminuta</tp:taxon-name-part><tp:taxon-name-part taxon-name-part-type="subspecies" reg="palliseri">palliseri</tp:taxon-name-part></tp:taxon-name> Forel, 1900f: 307 (w.m.) India: <xref ref-type="bibr" rid="B44">Xu and He 2015</xref>: 138. Of <tp:taxon-name><tp:taxon-name-part taxon-name-part-type="genus" reg="Leptogenys">Leptogenys</tp:taxon-name-part><tp:taxon-name-part taxon-name-part-type="species" reg="diminuta">diminuta</tp:taxon-name-part><tp:taxon-name-part taxon-name-part-type="subspecies" reg="santschii">santschii</tp:taxon-name-part></tp:taxon-name> Mann, 1919: 299 (w.eq.m.) Solomon Is: <xref ref-type="bibr" rid="B40">Wilson 1958</xref>c: 118; Bolton 1995b: 231; <xref ref-type="bibr" rid="B46">Zhou 2001</xref>a: 43. Of <tp:taxon-name><tp:taxon-name-part taxon-name-part-type="genus" reg="Leptogenys">Leptogenys</tp:taxon-name-part><tp:taxon-name-part taxon-name-part-type="species" reg="diminuta">diminuta</tp:taxon-name-part><tp:taxon-name-part taxon-name-part-type="subspecies" reg="sarasinorum">sarasinorum</tp:taxon-name-part></tp:taxon-name> Forel, 1900f: 307 (w.) Sri Lanka: <xref ref-type="bibr" rid="B44">Xu and He 2015</xref>: 138. Of <tp:taxon-name><tp:taxon-name-part taxon-name-part-type="genus" reg="Leptogenys">Leptogenys</tp:taxon-name-part><tp:taxon-name-part taxon-name-part-type="species" reg="simillima">simillima</tp:taxon-name-part></tp:taxon-name> Smith, 1860b: 104 (w.) Indonesia: Roger 1863b: 19; Mayr 1863a: 428; Bolton 1995b: 231; <xref ref-type="bibr" rid="B46">Zhou 2001</xref>a: 43. Of <tp:taxon-name><tp:taxon-name-part taxon-name-part-type="genus" reg="Leptogenys">Leptogenys</tp:taxon-name-part><tp:taxon-name-part taxon-name-part-type="species" reg="diminuta">diminuta</tp:taxon-name-part><tp:taxon-name-part taxon-name-part-type="subspecies" reg="stitzi">stitzi</tp:taxon-name-part></tp:taxon-name> Viehmeyer, 1934c: 310: <xref ref-type="bibr" rid="B40">Wilson 1958</xref>c: 118; Bolton 1995b: 231; <xref ref-type="bibr" rid="B46">Zhou 2001</xref>a: 43. Of <tp:taxon-name><tp:taxon-name-part taxon-name-part-type="genus" reg="Leptogenys">Leptogenys</tp:taxon-name-part><tp:taxon-name-part taxon-name-part-type="species" reg="diminuta">diminuta</tp:taxon-name-part><tp:taxon-name-part taxon-name-part-type="subspecies" reg="striatula">striatula</tp:taxon-name-part></tp:taxon-name> Emery, 1895m: 461 (w.) Myanmar: <xref ref-type="bibr" rid="B44">Xu and He 2015</xref>: 138. Of <tp:taxon-name><tp:taxon-name-part taxon-name-part-type="genus" reg="Leptogenys">Leptogenys</tp:taxon-name-part><tp:taxon-name-part taxon-name-part-type="species" reg="diminuta">diminuta</tp:taxon-name-part><tp:taxon-name-part taxon-name-part-type="subspecies" reg="woodmasoni">woodmasoni</tp:taxon-name-part></tp:taxon-name> Forel, 1886d: 246 (w.) India: <xref ref-type="bibr" rid="B44">Xu and He 2015</xref>: 138. of <tp:taxon-name><tp:taxon-name-part taxon-name-part-type="genus" reg="Leptogenys">Leptogenys</tp:taxon-name-part><tp:taxon-name-part taxon-name-part-type="species" reg="diminuta">diminuta</tp:taxon-name-part><tp:taxon-name-part taxon-name-part-type="subspecies" reg="yarrabahna">yarrabahna</tp:taxon-name-part></tp:taxon-name> Forel 1915b: 29 (w.m.) Australia: Taylor 1988: 34; Bolton 1995b: 231; <xref ref-type="bibr" rid="B46">Zhou 2001</xref>a: 43.</comment></tp:nomenclature-citation></tp:nomenclature-citation-list></tp:nomenclature><tp:treatment-sec sec-type="description" id="SECID0EVABG"><title>Measurements.</title><p>Worker (<italic>n</italic> = 10): <abbrev xmlns:xlink="http://www.w3.org/1999/xlink" xlink:title="Head length: the length of head from the anteriormost point of the clypeal lobe to the posteriormost point of the head capsule, measured in full face view" id="ABBRID0E4ABG" xlink:type="simple">HL</abbrev> 1.53–1.62; <abbrev xmlns:xlink="http://www.w3.org/1999/xlink" xlink:title="Lateral head margin length: length of head from mandibular base to posteriormost margin of head capsule, measured in full face view" id="ABBRID0EBBBG" xlink:type="simple">HLL</abbrev> 1.15–1.33; <abbrev xmlns:xlink="http://www.w3.org/1999/xlink" xlink:title="Anterior head length: length of head from mandibular base to anteriormost point of eye, measured in full face view" id="ABBRID0EFBBG" xlink:type="simple">HLA</abbrev> 0.34–0.39; <abbrev xmlns:xlink="http://www.w3.org/1999/xlink" xlink:title="Head width: maximum width of head, excluding eyes, measured in full face view" id="ABBRID0EJBBG" xlink:type="simple">HW</abbrev> 1.09–1.17; <abbrev xmlns:xlink="http://www.w3.org/1999/xlink" xlink:title="Clypeal median lobe length: length of the clypeal lobe from anteriormost margin to the anterior margin of the torulus, measured in full face view" id="ABBRID0ENBBG" xlink:type="simple">CML</abbrev> 0.36–0.41; <abbrev xmlns:xlink="http://www.w3.org/1999/xlink" xlink:title="Scape length: diagonal length of scape excluding the neck and basal condyle" id="ABBRID0ERBBG" xlink:type="simple">SL</abbrev> 1.56–1.72; <abbrev xmlns:xlink="http://www.w3.org/1999/xlink" xlink:title="Antennal segment II length: maximum length of pedicel (antennal segment II), measured in dorsal view" id="ABBRID0EVBBG" xlink:type="simple">AII</abbrev> 0.22–0.225; <abbrev xmlns:xlink="http://www.w3.org/1999/xlink" xlink:title="Antennal flagellomere I length: maximum length first flagellar segment, measured in dorsal view" id="ABBRID0EZBBG" xlink:type="simple">AFI</abbrev> 0.29–0.34; <abbrev xmlns:xlink="http://www.w3.org/1999/xlink" xlink:title="Antennal flagellomere II length: maximum length of second flagellar segment, measured in dorsal view" id="ABBRID0E4BBG" xlink:type="simple">AFII</abbrev> 0.23–0.32; <abbrev xmlns:xlink="http://www.w3.org/1999/xlink" xlink:title="Eye length: the maximum diameter of the compound eye in lateral view" id="ABBRID0EBCBG" xlink:type="simple">EL</abbrev> 0.3–0.36; <abbrev xmlns:xlink="http://www.w3.org/1999/xlink" xlink:title="Mandibular length: length of mandible from base to apex, measured in full face view" id="ABBRID0EFCBG" xlink:type="simple">ML</abbrev> 0.67–0.83; <abbrev xmlns:xlink="http://www.w3.org/1999/xlink" xlink:title="Pronotal length: diagonal length of pronotum measured from anteriormost point of pronotum (excluding neck), to posteriormost margin, measured in lateral view" id="ABBRID0EJCBG" xlink:type="simple">PrL</abbrev> 0.85–0.99; <abbrev xmlns:xlink="http://www.w3.org/1999/xlink" xlink:title="Pronotal height: height of pronotum from the posterior base of the pronotum to the highest point of pronotum dorsum, measured in lateral view" id="ABBRID0ENCBG" xlink:type="simple">PrH</abbrev> 0.57–0.72; <abbrev xmlns:xlink="http://www.w3.org/1999/xlink" xlink:title="Pronotal width: maximum width of pronotum, measured in dorsal view" id="ABBRID0ERCBG" xlink:type="simple">PrW</abbrev> 0.81–0.89; <abbrev xmlns:xlink="http://www.w3.org/1999/xlink" xlink:title="Weber’s length: diagonal length of mesosoma from anteriormost point of pronotum (excluding neck) to posteriormost point of propodeal lobe, measured in lateral view" id="ABBRID0EVCBG" xlink:type="simple">WL</abbrev> 2.32–2.53; <abbrev xmlns:xlink="http://www.w3.org/1999/xlink" xlink:title="Petiole length: length of petiole from the anteriormost point of the petiole (including petiole peduncle) to the posteriormost point, measured in lateral view" id="ABBRID0EZCBG" xlink:type="simple">PeL</abbrev> 0.49–0.66; <abbrev xmlns:xlink="http://www.w3.org/1999/xlink" xlink:title="Petiole height: height of petiole from the most ventral margin of the subpetiolar process to the highest point of petiolar dorsal margin, measured in lateral view" id="ABBRID0E4CBG" xlink:type="simple">PeH</abbrev> 0.65–0.73; <abbrev xmlns:xlink="http://www.w3.org/1999/xlink" xlink:title="Petiole width: maximum width of petiole in dorsal view" id="ABBRID0EBDBG" xlink:type="simple">PeW</abbrev> 0.4–0.48; DPL 0.42–0.5; <abbrev xmlns:xlink="http://www.w3.org/1999/xlink" xlink:title="Cephalic index: HW / HL × 10" id="ABBRID0EFDBG" xlink:type="simple">CI</abbrev> 70.01–74.19; <abbrev xmlns:xlink="http://www.w3.org/1999/xlink" xlink:title="Clypeus index: CML / HL × 10" id="ABBRID0EJDBG" xlink:type="simple">CLI</abbrev> 23.53–26.32; <abbrev xmlns:xlink="http://www.w3.org/1999/xlink" xlink:title="Scape index: SL / HW × 10" id="ABBRID0ENDBG" xlink:type="simple">SI</abbrev> 137.99–155.25; <abbrev xmlns:xlink="http://www.w3.org/1999/xlink" xlink:title="Ocular index: EL / HLL × 10" id="ABBRID0ERDBG" xlink:type="simple">OI</abbrev> 24.21–27.27; <abbrev xmlns:xlink="http://www.w3.org/1999/xlink" xlink:title="Lateral petiole index: PeH / PeL × 10" id="ABBRID0EVDBG" xlink:type="simple">LPI</abbrev> 107.12–135.85; <abbrev xmlns:xlink="http://www.w3.org/1999/xlink" xlink:title="Dorsal petiole index: PeW / DpeL × 10" id="ABBRID0EZDBG" xlink:type="simple">DPI</abbrev> 84.24–103.9.</p><p>Ergatoid (<italic>n</italic> = 1): <abbrev xmlns:xlink="http://www.w3.org/1999/xlink" xlink:title="Head length: the length of head from the anteriormost point of the clypeal lobe to the posteriormost point of the head capsule, measured in full face view" id="ABBRID0EBEBG" xlink:type="simple">HL</abbrev> 1.59; <abbrev xmlns:xlink="http://www.w3.org/1999/xlink" xlink:title="Lateral head margin length: length of head from mandibular base to posteriormost margin of head capsule, measured in full face view" id="ABBRID0EFEBG" xlink:type="simple">HLL</abbrev> 1.29; <abbrev xmlns:xlink="http://www.w3.org/1999/xlink" xlink:title="Anterior head length: length of head from mandibular base to anteriormost point of eye, measured in full face view" id="ABBRID0EJEBG" xlink:type="simple">HLA</abbrev> 0.39; <abbrev xmlns:xlink="http://www.w3.org/1999/xlink" xlink:title="Head width: maximum width of head, excluding eyes, measured in full face view" id="ABBRID0ENEBG" xlink:type="simple">HW</abbrev> 1.18; <abbrev xmlns:xlink="http://www.w3.org/1999/xlink" xlink:title="Clypeal median lobe length: length of the clypeal lobe from anteriormost margin to the anterior margin of the torulus, measured in full face view" id="ABBRID0EREBG" xlink:type="simple">CML</abbrev> 0.43; <abbrev xmlns:xlink="http://www.w3.org/1999/xlink" xlink:title="Scape length: diagonal length of scape excluding the neck and basal condyle" id="ABBRID0EVEBG" xlink:type="simple">SL</abbrev> 1.63; <abbrev xmlns:xlink="http://www.w3.org/1999/xlink" xlink:title="Antennal segment II length: maximum length of pedicel (antennal segment II), measured in dorsal view" id="ABBRID0EZEBG" xlink:type="simple">AII</abbrev> 0.25; <abbrev xmlns:xlink="http://www.w3.org/1999/xlink" xlink:title="Antennal flagellomere I length: maximum length first flagellar segment, measured in dorsal view" id="ABBRID0E4EBG" xlink:type="simple">AFI</abbrev> 0.32; <abbrev xmlns:xlink="http://www.w3.org/1999/xlink" xlink:title="Antennal flagellomere II length: maximum length of second flagellar segment, measured in dorsal view" id="ABBRID0EBFBG" xlink:type="simple">AFII</abbrev> 0.24; <abbrev xmlns:xlink="http://www.w3.org/1999/xlink" xlink:title="Eye length: the maximum diameter of the compound eye in lateral view" id="ABBRID0EFFBG" xlink:type="simple">EL</abbrev> 0.34; <abbrev xmlns:xlink="http://www.w3.org/1999/xlink" xlink:title="Mandibular length: length of mandible from base to apex, measured in full face view" id="ABBRID0EJFBG" xlink:type="simple">ML</abbrev> 0.83; <abbrev xmlns:xlink="http://www.w3.org/1999/xlink" xlink:title="Pronotal length: diagonal length of pronotum measured from anteriormost point of pronotum (excluding neck), to posteriormost margin, measured in lateral view" id="ABBRID0ENFBG" xlink:type="simple">PrL</abbrev> 0.94; <abbrev xmlns:xlink="http://www.w3.org/1999/xlink" xlink:title="Pronotal height: height of pronotum from the posterior base of the pronotum to the highest point of pronotum dorsum, measured in lateral view" id="ABBRID0ERFBG" xlink:type="simple">PrH</abbrev> 0.66; <abbrev xmlns:xlink="http://www.w3.org/1999/xlink" xlink:title="Pronotal width: maximum width of pronotum, measured in dorsal view" id="ABBRID0EVFBG" xlink:type="simple">PrW</abbrev> 0.89; <abbrev xmlns:xlink="http://www.w3.org/1999/xlink" xlink:title="Weber’s length: diagonal length of mesosoma from anteriormost point of pronotum (excluding neck) to posteriormost point of propodeal lobe, measured in lateral view" id="ABBRID0EZFBG" xlink:type="simple">WL</abbrev> 2.61; <abbrev xmlns:xlink="http://www.w3.org/1999/xlink" xlink:title="Petiole length: length of petiole from the anteriormost point of the petiole (including petiole peduncle) to the posteriormost point, measured in lateral view" id="ABBRID0E4FBG" xlink:type="simple">PeL</abbrev> 0.56; <abbrev xmlns:xlink="http://www.w3.org/1999/xlink" xlink:title="Petiole height: height of petiole from the most ventral margin of the subpetiolar process to the highest point of petiolar dorsal margin, measured in lateral view" id="ABBRID0EBGBG" xlink:type="simple">PeH</abbrev> 0.7; <abbrev xmlns:xlink="http://www.w3.org/1999/xlink" xlink:title="Petiole width: maximum width of petiole in dorsal view" id="ABBRID0EFGBG" xlink:type="simple">PeW</abbrev> 0.47; DPL 0.47; <abbrev xmlns:xlink="http://www.w3.org/1999/xlink" xlink:title="Cephalic index: HW / HL × 10" id="ABBRID0EJGBG" xlink:type="simple">CI</abbrev> 74.15; <abbrev xmlns:xlink="http://www.w3.org/1999/xlink" xlink:title="Clypeus index: CML / HL × 10" id="ABBRID0ENGBG" xlink:type="simple">CLI</abbrev> 26.66; <abbrev xmlns:xlink="http://www.w3.org/1999/xlink" xlink:title="Scape index: SL / HW × 10" id="ABBRID0ERGBG" xlink:type="simple">SI</abbrev> 137.82; <abbrev xmlns:xlink="http://www.w3.org/1999/xlink" xlink:title="Ocular index: EL / HLL × 10" id="ABBRID0EVGBG" xlink:type="simple">OI</abbrev> 26.43; <abbrev xmlns:xlink="http://www.w3.org/1999/xlink" xlink:title="Lateral petiole index: PeH / PeL × 10" id="ABBRID0EZGBG" xlink:type="simple">LPI</abbrev> 124.73; <abbrev xmlns:xlink="http://www.w3.org/1999/xlink" xlink:title="Dorsal petiole index: PeW / DpeL × 10" id="ABBRID0E4GBG" xlink:type="simple">DPI</abbrev> 99.57.</p></tp:treatment-sec><tp:treatment-sec sec-type="Morphological variation" id="SECID0EBHBG"><title>Morphological variation.</title><p>Studied specimens showed clear variation in dorsal head sculpturing, with the shape of concentric costulae medially ranging from broadly curved to angulate, and the regularity of costulae varying subtly among specimens. Additionally, we observed the presence of smooth patches in the middle of the head, with varying sizes among certain specimens; when present, these patches were between the concentric costulae. The dorsal margin of the node is completely foveate in most specimens, but fine costulae was observed in the ventral margin of the petiole of one specimen. Fine and faint costulae was also observed on the metapleuron of one specimen, contrary to the general pattern of rugulose sculpture found in other specimens of <italic><tp:taxon-name><tp:taxon-name-part taxon-name-part-type="genus" reg="Leptogenys">L.</tp:taxon-name-part><tp:taxon-name-part taxon-name-part-type="species" reg="diminuta">diminuta</tp:taxon-name-part></tp:taxon-name></italic>. <italic><tp:taxon-name><tp:taxon-name-part taxon-name-part-type="genus" reg="Leptogenys">Leptogenys</tp:taxon-name-part><tp:taxon-name-part taxon-name-part-type="species" reg="diminuta">diminuta</tp:taxon-name-part></tp:taxon-name></italic> is known to be a highly morphologically variable species, both on a wider geographical scope, as well as within Hong Kong. This is also reflected through the complex taxonomic history of this species and the numerous associated subspecies, either considered as valid or synonyms. Given such morphological diversity, <italic><tp:taxon-name><tp:taxon-name-part taxon-name-part-type="genus" reg="Leptogenys">L.</tp:taxon-name-part><tp:taxon-name-part taxon-name-part-type="species" reg="diminuta">diminuta</tp:taxon-name-part></tp:taxon-name></italic> is likely a species complex with numerous cryptic species found across its distribution (<xref ref-type="bibr" rid="B40">Wilson 1958</xref>).</p></tp:treatment-sec><tp:treatment-sec sec-type="comparisons" id="SECID0EMIBG"><title>Comparative notes.</title><p><italic><tp:taxon-name><tp:taxon-name-part taxon-name-part-type="genus" reg="Leptogenys">Leptogenys</tp:taxon-name-part><tp:taxon-name-part taxon-name-part-type="species" reg="diminuta">diminuta</tp:taxon-name-part></tp:taxon-name></italic> resembles and is frequently confused with <italic><tp:taxon-name><tp:taxon-name-part taxon-name-part-type="genus" reg="Leptogenys">L.</tp:taxon-name-part><tp:taxon-name-part taxon-name-part-type="species" reg="kitteli">kitteli</tp:taxon-name-part></tp:taxon-name></italic>. However, <italic><tp:taxon-name><tp:taxon-name-part taxon-name-part-type="genus" reg="Leptogenys">L.</tp:taxon-name-part><tp:taxon-name-part taxon-name-part-type="species" reg="diminuta">diminuta</tp:taxon-name-part></tp:taxon-name></italic> can be readily separated from <italic><tp:taxon-name><tp:taxon-name-part taxon-name-part-type="genus" reg="Leptogenys">L.</tp:taxon-name-part><tp:taxon-name-part taxon-name-part-type="species" reg="kitteli">kitteli</tp:taxon-name-part></tp:taxon-name></italic> in Hong Kong based upon the often smooth to finely reticulate pronotum, the presence of a single tooth on the mandibular masticatory margin, as well as its much smaller size relative to <italic><tp:taxon-name><tp:taxon-name-part taxon-name-part-type="genus" reg="Leptogenys">L.</tp:taxon-name-part><tp:taxon-name-part taxon-name-part-type="species" reg="kitteli">kitteli</tp:taxon-name-part></tp:taxon-name></italic>.</p></tp:treatment-sec><tp:treatment-sec sec-type="distribution" id="SECID0EJKBG"><title>Distribution.</title><p>A very wide ranging species, or species complex, known from numerous regions across Asia and Oceania, including the Australasian region (Australia, New Guinea, Solomon Islands), the Indomalayan region (Bangladesh, Borneo, mainland China [Guangdong (additional records provided here), Fujian, Hainan, Guangxi, Hunan, Hong Kong], India, Indonesia, Lanka, Laos, Malaysia, Myanmar, Nepal, Philippines, Singapore, Sri Lanka, Taiwan, Thailand, and Vietnam), as well as the Palaearctic region [part of southwestern China (Sichuan)] (<xref ref-type="bibr" rid="B40">Wilson 1958</xref>; <xref ref-type="bibr" rid="B4">Bakhtiar and Chiang 2010</xref>;; <xref ref-type="bibr" rid="B44">Xu and He 2015</xref>; <xref ref-type="bibr" rid="B5">Bharti et al. 2016</xref><xref ref-type="bibr" rid="B20">Janicki et al. 2016</xref>; <xref ref-type="bibr" rid="B15">Guénard et al. 2017</xref>). The absence of this species from various countries and provinces (e.g., Cambodia and Guizhou, China) likely reflects lack of sampling efforts.</p></tp:treatment-sec><tp:treatment-sec sec-type="ecology" id="SECID0EHLBG"><title>Ecology.</title><p><italic><tp:taxon-name><tp:taxon-name-part taxon-name-part-type="genus" reg="Leptogenys">Leptogenys</tp:taxon-name-part><tp:taxon-name-part taxon-name-part-type="species" reg="diminuta">diminuta</tp:taxon-name-part></tp:taxon-name></italic> is a group-hunting species, forming long columns of workers that move through their habitat in search of prey. Colonies are moderately populous with 200–400 individuals per nest and move nesting locations throughout the year (<xref ref-type="bibr" rid="B18">Ito 1997</xref>). Nest locations in Hong Kong have included rotting logs, underneath rocks and within leaf litter. The species has ergatoids (Fig. <xref ref-type="fig" rid="F10">10D–E</xref>) and likely disperses through colonial budding (<xref ref-type="bibr" rid="B18">Ito 1997</xref>; <xref ref-type="bibr" rid="B19">Ito and Ohkawara 2000</xref>). Records are predominantly known from young to old growth secondary forests, and similar to <italic><tp:taxon-name><tp:taxon-name-part taxon-name-part-type="genus" reg="Leptogenys">L.</tp:taxon-name-part><tp:taxon-name-part taxon-name-part-type="species" reg="peuqueti">peuqueti</tp:taxon-name-part></tp:taxon-name></italic>, it is one of the most frequently encountered <italic><tp:taxon-name><tp:taxon-name-part taxon-name-part-type="genus" reg="Leptogenys">Leptogenys</tp:taxon-name-part></tp:taxon-name></italic> in Hong Kong.</p><fig id="F10" position="float" orientation="portrait"><object-id xmlns:xlink="http://www.w3.org/1999/xlink" content-type="doi" xlink:type="simple">10.3897/zookeys.1202.120214.figure10</object-id><object-id xmlns:xlink="http://www.w3.org/1999/xlink" content-type="arpha" xlink:type="simple">3365CB6E-DEDA-5CE8-B544-F701690046D8</object-id><label>Figure 10.</label><caption><p><italic><tp:taxon-name><tp:taxon-name-part taxon-name-part-type="genus" reg="Leptogenys">Leptogenys</tp:taxon-name-part><tp:taxon-name-part taxon-name-part-type="species" reg="diminuta">diminuta</tp:taxon-name-part></tp:taxon-name></italic> worker (ANTWEB1010183) and <italic><tp:taxon-name><tp:taxon-name-part taxon-name-part-type="genus" reg="Leptogenys">L.</tp:taxon-name-part><tp:taxon-name-part taxon-name-part-type="species" reg="diminuta">diminuta</tp:taxon-name-part></tp:taxon-name></italic> ergatoid (ANTWEB1010180) <bold>A</bold> worker specimen in lateral view <bold>B</bold> worker specimen in dorsal view <bold>C</bold> worker specimen in full face view <bold>D</bold> ergatoid in lateral view <bold>E</bold> ergatoid in lateral view and <bold>F</bold> ergatoid in dorsal view.</p></caption><graphic xmlns:xlink="http://www.w3.org/1999/xlink" xlink:href="zookeys-1202-169_article-120214__-g010.jpg" position="float" orientation="portrait" xlink:type="simple" id="oo_1051504.jpg"><uri content-type="original_file" xlink:type="simple">https://binary.pensoft.net/fig/1051504</uri></graphic></fig></tp:treatment-sec><tp:treatment-sec sec-type="material" id="SECID0EJOBG"><title>Material examined.</title><p>Workers (<italic>n</italic> = 67): China • 1 worker; Hong Kong SAR, Sunset Peak; 25 Jul. 1992; J.R.Fellowes leg.; <abbrev xmlns:xlink="http://www.w3.org/1999/xlink" xlink:title="Insect Biodiversity and Biogeography Laboratory, The University of Hong Kong" id="ABBRID0EROBG" xlink:type="simple">IBBL</abbrev> MBS006900. • 3 worker; Hong Kong SAR, Kadoorie Farm; 10 Aug. 1996; J.R.Fellowes leg.; <abbrev xmlns:xlink="http://www.w3.org/1999/xlink" xlink:title="Insect Biodiversity and Biogeography Laboratory, The University of Hong Kong" id="ABBRID0EVOBG" xlink:type="simple">IBBL</abbrev> MBS006880, MBS006881, MBS006882. • 1 worker; Hong Kong SAR, Lantau, Tei Tong Tsai; 5 Nov. 1996; J.R.Fellowes leg.; <abbrev xmlns:xlink="http://www.w3.org/1999/xlink" xlink:title="Hong Kong Biodiversity Museum, University of Hong Kong" id="ABBRID0EZOBG" xlink:type="simple">HKBM</abbrev> MBS015302. • 3 workers; Guangdong Prov., Gu Tian; 10 Apr. 1997; J.R.Fellowes leg.; <abbrev xmlns:xlink="http://www.w3.org/1999/xlink" xlink:title="Hong Kong Biodiversity Museum, University of Hong Kong" id="ABBRID0E4OBG" xlink:type="simple">HKBM</abbrev> MBS006883, MBS006884, MBS006885. • 2 workers; Hong Kong SAR, The Peak; 27 Jun. 1999; SK.Yamane leg.; <abbrev xmlns:xlink="http://www.w3.org/1999/xlink" xlink:title="Seiki Yamane Collection, Kitakyushu Museum of Natural History and Human History, Kitakyushu, Fukuoka, Japa" id="ABBRID0EBPBG" xlink:type="simple">SKYC</abbrev> ANTWEB1010191, ANTWEB1010192. • 1 worker; Hong Kong SAR, Victoria Park; 27 Jun. 1999; SK.Yamane leg.; <abbrev xmlns:xlink="http://www.w3.org/1999/xlink" xlink:title="Seiki Yamane Collection, Kitakyushu Museum of Natural History and Human History, Kitakyushu, Fukuoka, Japa" id="ABBRID0EFPBG" xlink:type="simple">SKYC</abbrev> MBS006607. • 1 worker; Hong Kong SAR, Kadoorie Farm Botanical Garden; 6 Sep. 1999; J.R.Fellowes leg.; <abbrev xmlns:xlink="http://www.w3.org/1999/xlink" xlink:title="Hong Kong Biodiversity Museum, University of Hong Kong" id="ABBRID0EJPBG" xlink:type="simple">HKBM</abbrev> MBS015275. • 1 worker; Hong Kong SAR, Kadoorie Farm Botanical Garden; 448–480 m a.s.l.; 21 Sep. 1999; J.R.Fellowes leg.; <abbrev xmlns:xlink="http://www.w3.org/1999/xlink" xlink:title="Hong Kong Biodiversity Museum, University of Hong Kong" id="ABBRID0ENPBG" xlink:type="simple">HKBM</abbrev> MBS015282. • 1 worker; Hong Kong SAR, The Peak; 10 Sep. 2000; SK.Yamane leg.; <abbrev xmlns:xlink="http://www.w3.org/1999/xlink" xlink:title="Seiki Yamane Collection, Kitakyushu Museum of Natural History and Human History, Kitakyushu, Fukuoka, Japa" id="ABBRID0ERPBG" xlink:type="simple">SKYC</abbrev> ANTWEB1010193, ANTWEB1010195, ANTWEB1010196, ANTWEB1010197. • 1 worker; Hong Kong SAR, Kadoorie Farm Botanical Garden; <named-content xmlns:xlink="http://www.w3.org/1999/xlink" content-type="dwc:verbatimCoordinates" xlink:type="simple"><named-content content-type="geo-json" specific-use="{&#34;type&#34;:&#34;Point&#34;,&#34;coordinates&#34;:[114.121450,22.429470]}" id="NCID0EYPBG" xlink:type="simple">22.42947, 114.12145</named-content></named-content>; 350 m a.s.l.; 3 Jul. 2011; P.S.Ward leg.; Secondary forest, Hand collection; <abbrev xmlns:xlink="http://www.w3.org/1999/xlink" xlink:title="Insect Biodiversity and Biogeography Laboratory, The University of Hong Kong" id="ABBRID0E4PBG" xlink:type="simple">IBBL</abbrev> ANTWEB1010181. • 1 worker; Hong Kong SAR, Lin Fa Shan; <named-content xmlns:xlink="http://www.w3.org/1999/xlink" content-type="dwc:verbatimCoordinates" xlink:type="simple"><named-content content-type="geo-json" specific-use="{&#34;type&#34;:&#34;Point&#34;,&#34;coordinates&#34;:[114.096540,22.399630]}" id="NCID0EEQBG" xlink:type="simple">22.39963, 114.09654</named-content></named-content>; 423 m a.s.l.; 18 Jul. 2015; T.Tsang leg.; Winkler leaf litter Ex; <abbrev xmlns:xlink="http://www.w3.org/1999/xlink" xlink:title="Insect Biodiversity and Biogeography Laboratory, The University of Hong Kong" id="ABBRID0EJQBG" xlink:type="simple">IBBL</abbrev> TT01320. • 1 worker; Hong Kong SAR, Tai Lam; <named-content xmlns:xlink="http://www.w3.org/1999/xlink" content-type="dwc:verbatimCoordinates" xlink:type="simple"><named-content content-type="geo-json" specific-use="{&#34;type&#34;:&#34;Point&#34;,&#34;coordinates&#34;:[114.090720,22.395200]}" id="NCID0EQQBG" xlink:type="simple">22.3952, 114.09072</named-content></named-content>; 440 m a.s.l.; 26 Oct. 2015; R.H.Lee leg.; Shrubland, Hand collection; <abbrev xmlns:xlink="http://www.w3.org/1999/xlink" xlink:title="Insect Biodiversity and Biogeography Laboratory, The University of Hong Kong" id="ABBRID0EVQBG" xlink:type="simple">IBBL</abbrev> RHL01371. • 1 worker; Hong Kong SAR, Ng Tong Chai; <named-content xmlns:xlink="http://www.w3.org/1999/xlink" content-type="dwc:verbatimCoordinates" xlink:type="simple"><named-content content-type="geo-json" specific-use="{&#34;type&#34;:&#34;Point&#34;,&#34;coordinates&#34;:[114.131850,22.424150]}" id="NCID0E3QBG" xlink:type="simple">22.42415, 114.13185</named-content></named-content>; 420 m a.s.l.; 26 Jun. 2016; R.H.Lee leg.; Secondary forest, Hand collection; <abbrev xmlns:xlink="http://www.w3.org/1999/xlink" xlink:title="Insect Biodiversity and Biogeography Laboratory, The University of Hong Kong" id="ABBRID0EBRBG" xlink:type="simple">IBBL</abbrev> RHL02822. • 1 worker; Hong Kong SAR, Lung Fu Shan; <named-content xmlns:xlink="http://www.w3.org/1999/xlink" content-type="dwc:verbatimCoordinates" xlink:type="simple"><named-content content-type="geo-json" specific-use="{&#34;type&#34;:&#34;Point&#34;,&#34;coordinates&#34;:[114.135460,22.275800]}" id="NCID0EIRBG" xlink:type="simple">22.2758, 114.13546</named-content></named-content>; 260 m a.s.l.; 30 Jun. 2016; R.H.Lee leg.; Secondary forest, Hand collection; <abbrev xmlns:xlink="http://www.w3.org/1999/xlink" xlink:title="Insect Biodiversity and Biogeography Laboratory, The University of Hong Kong" id="ABBRID0ENRBG" xlink:type="simple">IBBL</abbrev> RHL-SIA-008. • 1 worker; Hong Kong SAR, Clear Water Bay; <named-content xmlns:xlink="http://www.w3.org/1999/xlink" content-type="dwc:verbatimCoordinates" xlink:type="simple"><named-content content-type="geo-json" specific-use="{&#34;type&#34;:&#34;Point&#34;,&#34;coordinates&#34;:[114.302080,22.291800]}" id="NCID0EURBG" xlink:type="simple">22.2918, 114.30208</named-content></named-content>; 114 m a.s.l.; 19 Jul. 2016; M.Pierce leg.;, ground forager; <abbrev xmlns:xlink="http://www.w3.org/1999/xlink" xlink:title="Insect Biodiversity and Biogeography Laboratory, The University of Hong Kong" id="ABBRID0EZRBG" xlink:type="simple">IBBL</abbrev> ANTWEB1017020. • 1 worker; Hong Kong SAR, Tai Po; Lam Tseun; <named-content xmlns:xlink="http://www.w3.org/1999/xlink" content-type="dwc:verbatimCoordinates" xlink:type="simple"><named-content content-type="geo-json" specific-use="{&#34;type&#34;:&#34;Point&#34;,&#34;coordinates&#34;:[114.117280,22.434490]}" id="NCID0EASBG" xlink:type="simple">22.43449, 114.11728</named-content></named-content>; 171 m a.s.l.; 30 Aug. 2016; M.Pierce leg.; forest, Hand collection; <abbrev xmlns:xlink="http://www.w3.org/1999/xlink" xlink:title="Insect Biodiversity and Biogeography Laboratory, The University of Hong Kong" id="ABBRID0EFSBG" xlink:type="simple">IBBL</abbrev> ANTWEB1009148. • 1 worker; Hong Kong SAR, Tai Po; Lam Tseun; <named-content xmlns:xlink="http://www.w3.org/1999/xlink" content-type="dwc:verbatimCoordinates" xlink:type="simple"><named-content content-type="geo-json" specific-use="{&#34;type&#34;:&#34;Point&#34;,&#34;coordinates&#34;:[114.117280,22.434490]}" id="NCID0EMSBG" xlink:type="simple">22.43449, 114.11728</named-content></named-content>; 171 m a.s.l.; 30 Aug. 2016; M.Pierce leg.; forest, Hand collection; <abbrev xmlns:xlink="http://www.w3.org/1999/xlink" xlink:title="Insect Biodiversity and Biogeography Laboratory, The University of Hong Kong" id="ABBRID0ERSBG" xlink:type="simple">IBBL</abbrev> ANTWEB1009378. • 1 worker; Hong Kong SAR, Lung Fu Shan; <named-content xmlns:xlink="http://www.w3.org/1999/xlink" content-type="dwc:verbatimCoordinates" xlink:type="simple"><named-content content-type="geo-json" specific-use="{&#34;type&#34;:&#34;Point&#34;,&#34;coordinates&#34;:[114.136900,22.281100]}" id="NCID0EYSBG" xlink:type="simple">22.2811, 114.1369</named-content></named-content>; 150 m a.s.l.; 5 Oct. 2016; B.Worthington leg.;, Hand collection (night); <abbrev xmlns:xlink="http://www.w3.org/1999/xlink" xlink:title="Insect Biodiversity and Biogeography Laboratory, The University of Hong Kong" id="ABBRID0E4SBG" xlink:type="simple">IBBL</abbrev> BMW02340. • 1 worker; Hong Kong SAR, Tsing Yi; <named-content xmlns:xlink="http://www.w3.org/1999/xlink" content-type="dwc:verbatimCoordinates" xlink:type="simple"><named-content content-type="geo-json" specific-use="{&#34;type&#34;:&#34;Point&#34;,&#34;coordinates&#34;:[114.100300,22.340500]}" id="NCID0EETBG" xlink:type="simple">22.3405, 114.1003</named-content></named-content>; 300 m a.s.l.; 12 Feb. 2017; R.H.Lee leg.; Open rock, general forager; <abbrev xmlns:xlink="http://www.w3.org/1999/xlink" xlink:title="Insect Biodiversity and Biogeography Laboratory, The University of Hong Kong" id="ABBRID0EJTBG" xlink:type="simple">IBBL</abbrev> RHL003394. • 1 worker; Hong Kong SAR, Hatton Road; <named-content xmlns:xlink="http://www.w3.org/1999/xlink" content-type="dwc:verbatimCoordinates" xlink:type="simple"><named-content content-type="geo-json" specific-use="{&#34;type&#34;:&#34;Point&#34;,&#34;coordinates&#34;:[114.136500,22.279200]}" id="NCID0EQTBG" xlink:type="simple">22.2792, 114.1365</named-content></named-content>; 237 m a.s.l.; 12 Feb. 2022; M.T.Hamer leg.; Young secondary, Hand collection; <abbrev xmlns:xlink="http://www.w3.org/1999/xlink" xlink:title="Insect Biodiversity and Biogeography Laboratory, The University of Hong Kong" id="ABBRID0EVTBG" xlink:type="simple">IBBL</abbrev> ANTWEB1010183. • 1 worker; Hong Kong SAR, Pok Fu Lam; <named-content xmlns:xlink="http://www.w3.org/1999/xlink" content-type="dwc:verbatimCoordinates" xlink:type="simple"><named-content content-type="geo-json" specific-use="{&#34;type&#34;:&#34;Point&#34;,&#34;coordinates&#34;:[114.139440,22.259880]}" id="NCID0E3TBG" xlink:type="simple">22.25988, 114.13944</named-content></named-content>; 213 m a.s.l.; 13 Jun. 2022; M.T.Hamer leg.;, Hand collection; <abbrev xmlns:xlink="http://www.w3.org/1999/xlink" xlink:title="Insect Biodiversity and Biogeography Laboratory, The University of Hong Kong" id="ABBRID0EBUBG" xlink:type="simple">IBBL</abbrev> ANTWEB1010184. • 3 workers; Hong Kong SAR, Ngong Ping; <named-content xmlns:xlink="http://www.w3.org/1999/xlink" content-type="dwc:verbatimCoordinates" xlink:type="simple"><named-content content-type="geo-json" specific-use="{&#34;type&#34;:&#34;Point&#34;,&#34;coordinates&#34;:[113.904570,22.252980]}" id="NCID0EIUBG" xlink:type="simple">22.25298, 113.90457</named-content></named-content>; 455 m a.s.l.; 4 May. 2023; M.T.Hamer leg.; Secondary forest, Hand collection; <abbrev xmlns:xlink="http://www.w3.org/1999/xlink" xlink:title="Insect Biodiversity and Biogeography Laboratory, The University of Hong Kong" id="ABBRID0ENUBG" xlink:type="simple">IBBL</abbrev> ANTWEB1010128, ANTWEB1010129, ANTWEB1010130. • 1 worker; Hong Kong SAR, Wong Lung Hang; <named-content xmlns:xlink="http://www.w3.org/1999/xlink" content-type="dwc:verbatimCoordinates" xlink:type="simple"><named-content content-type="geo-json" specific-use="{&#34;type&#34;:&#34;Point&#34;,&#34;coordinates&#34;:[113.953750,22.263680]}" id="NCID0EUUBG" xlink:type="simple">22.26368, 113.95375</named-content></named-content>; 400 m a.s.l.; 11 May. 2023; M.T.Hamer leg.; Young secondary forest, Hand collection; <abbrev xmlns:xlink="http://www.w3.org/1999/xlink" xlink:title="Insect Biodiversity and Biogeography Laboratory, The University of Hong Kong" id="ABBRID0EZUBG" xlink:type="simple">IBBL</abbrev> ANTWEB1010133, ANTWEB1010134. • 1 worker; Hong Kong SAR, Yi O; <named-content xmlns:xlink="http://www.w3.org/1999/xlink" content-type="dwc:verbatimCoordinates" xlink:type="simple"><named-content content-type="geo-json" specific-use="{&#34;type&#34;:&#34;Point&#34;,&#34;coordinates&#34;:[113.847140,22.223420]}" id="NCID0EAVBG" xlink:type="simple">22.22342, 113.84714</named-content></named-content>; 13 m a.s.l.; 20 Jun. 2023; M.T.Hamer leg.; Young secondary forest, Winkler leaf litter Ex; <abbrev xmlns:xlink="http://www.w3.org/1999/xlink" xlink:title="Insect Biodiversity and Biogeography Laboratory, The University of Hong Kong" id="ABBRID0EFVBG" xlink:type="simple">IBBL</abbrev> ANTWEB1010126, ANTWEB1010127. • 1 worker; Hong Kong SAR, Ngong Ping SSSI; <named-content xmlns:xlink="http://www.w3.org/1999/xlink" content-type="dwc:verbatimCoordinates" xlink:type="simple"><named-content content-type="geo-json" specific-use="{&#34;type&#34;:&#34;Point&#34;,&#34;coordinates&#34;:[113.906620,22.252520]}" id="NCID0EMVBG" xlink:type="simple">22.25252, 113.90662</named-content></named-content>; 455 m a.s.l.; 29 Jun. 2023; M.T.Hamer leg.; Secondary Forest, Hand collection; <abbrev xmlns:xlink="http://www.w3.org/1999/xlink" xlink:title="Insect Biodiversity and Biogeography Laboratory, The University of Hong Kong" id="ABBRID0ERVBG" xlink:type="simple">IBBL</abbrev> ANTWEB1010124. • 2 workers; Hong Kong SAR, Tai Mo Shan; <named-content xmlns:xlink="http://www.w3.org/1999/xlink" content-type="dwc:verbatimCoordinates" xlink:type="simple"><named-content content-type="geo-json" specific-use="{&#34;type&#34;:&#34;Point&#34;,&#34;coordinates&#34;:[114.106900,22.404030]}" id="NCID0EYVBG" xlink:type="simple">22.40403, 114.1069</named-content></named-content>; 471 m a.s.l.; 22 Aug. 2023; C.Y.L.Tse leg.; Secondary forest, ex. Nest; <abbrev xmlns:xlink="http://www.w3.org/1999/xlink" xlink:title="Insect Biodiversity and Biogeography Laboratory, The University of Hong Kong" id="ABBRID0E4VBG" xlink:type="simple">IBBL</abbrev> MTH243. • 1 worker; Hong Kong SAR, Tai Mo Shan; <named-content xmlns:xlink="http://www.w3.org/1999/xlink" content-type="dwc:verbatimCoordinates" xlink:type="simple"><named-content content-type="geo-json" specific-use="{&#34;type&#34;:&#34;Point&#34;,&#34;coordinates&#34;:[114.105490,22.403840]}" id="NCID0EEWBG" xlink:type="simple">22.40384, 114.10549</named-content></named-content>; 491 m a.s.l.; 26 Aug. 2023; C.Y.L.Tse leg.; Secondary forest, Gen. forager; <abbrev xmlns:xlink="http://www.w3.org/1999/xlink" xlink:title="Insect Biodiversity and Biogeography Laboratory, The University of Hong Kong" id="ABBRID0EJWBG" xlink:type="simple">IBBL</abbrev> MTH80, MTH242. • 4 workers; Hong Kong SAR, Tai Mo Shan; Kap Lung Forest Trail; <named-content xmlns:xlink="http://www.w3.org/1999/xlink" content-type="dwc:verbatimCoordinates" xlink:type="simple"><named-content content-type="geo-json" specific-use="{&#34;type&#34;:&#34;Point&#34;,&#34;coordinates&#34;:[114.104230,22.410840]}" id="NCID0EQWBG" xlink:type="simple">22.41084, 114.10423</named-content></named-content>; 450 m a.s.l.; 3 Sep. 2023; M.T.Hamer leg.; Secondary forest, ex.decaying log; <abbrev xmlns:xlink="http://www.w3.org/1999/xlink" xlink:title="Insect Biodiversity and Biogeography Laboratory, The University of Hong Kong" id="ABBRID0EVWBG" xlink:type="simple">IBBL</abbrev> MTH222. • 5 workers; Hong Kong SAR, Nei Lak Shan; <named-content xmlns:xlink="http://www.w3.org/1999/xlink" content-type="dwc:verbatimCoordinates" xlink:type="simple"><named-content content-type="geo-json" specific-use="{&#34;type&#34;:&#34;Point&#34;,&#34;coordinates&#34;:[113.906400,22.265240]}" id="NCID0E3WBG" xlink:type="simple">22.26524, 113.9064</named-content></named-content>; 500 m a.s.l.; 6 Sep. 2023; M.T.Hamer leg.; Young Secondary Forest, Hand coll. in trail; <abbrev xmlns:xlink="http://www.w3.org/1999/xlink" xlink:title="Insect Biodiversity and Biogeography Laboratory, The University of Hong Kong" id="ABBRID0EBXBG" xlink:type="simple">IBBL</abbrev> MTH303. • 5 workers; Hong Kong SAR, Tai Mo Shan; <named-content xmlns:xlink="http://www.w3.org/1999/xlink" content-type="dwc:verbatimCoordinates" xlink:type="simple"><named-content content-type="geo-json" specific-use="{&#34;type&#34;:&#34;Point&#34;,&#34;coordinates&#34;:[114.106450,22.404520]}" id="NCID0EIXBG" xlink:type="simple">22.40452, 114.10645</named-content></named-content>; 490 m a.s.l.; 27 Sep. 2023; M.T.Hamer leg.; Secondary forest, un. rock; <abbrev xmlns:xlink="http://www.w3.org/1999/xlink" xlink:title="Insect Biodiversity and Biogeography Laboratory, The University of Hong Kong" id="ABBRID0ENXBG" xlink:type="simple">IBBL</abbrev> MTH574.</p><p>Ergatoid: China • 1 ergatoid; Hong Kong SAR, Tai Mo Shan; Kap Lung Forest Trail; <named-content xmlns:xlink="http://www.w3.org/1999/xlink" content-type="dwc:verbatimCoordinates" xlink:type="simple"><named-content content-type="geo-json" specific-use="{&#34;type&#34;:&#34;Point&#34;,&#34;coordinates&#34;:[114.105910,22.404220]}" id="NCID0EWXBG" xlink:type="simple">22.40422, 114.10591</named-content></named-content>; 470 m a.s.l.; 22 Aug. 2023; C.Y.L.Tse leg.; Nest ex.; <abbrev xmlns:xlink="http://www.w3.org/1999/xlink" xlink:title="Insect Biodiversity and Biogeography Laboratory, The University of Hong Kong" id="ABBRID0E2XBG" xlink:type="simple">IBBL</abbrev> ANTWEB1010180.</p></tp:treatment-sec><tp:treatment-sec><!--Section generated to contain objects referenced in tp:taxon-treatment.--><fig id="F4" position="float" orientation="portrait"><object-id xmlns:xlink="http://www.w3.org/1999/xlink" content-type="doi" xlink:type="simple">10.3897/zookeys.1202.120214.figure4</object-id><object-id xmlns:xlink="http://www.w3.org/1999/xlink" content-type="arpha" xlink:type="simple">906157D3-CCE3-54AD-B1A8-9AC907418EFE</object-id><label>Figure 4.</label><caption><p>Mandibular masticatory margin differences <bold>A</bold><italic><tp:taxon-name><tp:taxon-name-part taxon-name-part-type="genus" reg="Leptogenys">Leptogenys</tp:taxon-name-part><tp:taxon-name-part taxon-name-part-type="species" reg="strena">strena</tp:taxon-name-part></tp:taxon-name></italic> (ANTWEB1010114) <bold>B</bold><italic><tp:taxon-name><tp:taxon-name-part taxon-name-part-type="genus" reg="Leptogenys">L.</tp:taxon-name-part><tp:taxon-name-part taxon-name-part-type="species" reg="diminuta">diminuta</tp:taxon-name-part></tp:taxon-name></italic> (GYOT070).</p></caption><graphic xmlns:xlink="http://www.w3.org/1999/xlink" xlink:href="zookeys-1202-169_article-120214__-g004.jpg" position="float" orientation="portrait" xlink:type="simple" id="oo_1051498.jpg"><uri content-type="original_file" xlink:type="simple">https://binary.pensoft.net/fig/1051498</uri></graphic></fig></tp:treatment-sec><ref-list><ref id="B40"><mixed-citation xmlns:xlink="http://www.w3.org/1999/xlink" xlink:type="simple"><person-group><name name-style="western"><surname>Wilson</surname><given-names>EO</given-names></name></person-group> (<year>1958</year>) <article-title>Studies on the ant fauna of Melanesia. I. The tribe <tp:taxon-name><tp:taxon-name-part taxon-name-part-type="tribe">Leptogenyini</tp:taxon-name-part></tp:taxon-name>. II. The tribes <tp:taxon-name><tp:taxon-name-part taxon-name-part-type="tribe">Amblyoponini</tp:taxon-name-part></tp:taxon-name> and <tp:taxon-name><tp:taxon-name-part taxon-name-part-type="tribe">Platythyreini</tp:taxon-name-part></tp:taxon-name>.</article-title><source>Bulletin of the Museum of Comparative Zoology</source><volume>118</volume>: <fpage>101</fpage>–<lpage>153</lpage>.</mixed-citation></ref><ref id="B46"><mixed-citation xmlns:xlink="http://www.w3.org/1999/xlink" xlink:type="simple"><person-group><name name-style="western"><surname>Zhou</surname><given-names>S</given-names></name></person-group> (<year>2001</year>) <source>Ants of Guangxi.</source><publisher-name>Guangxi Normal University Press</publisher-name>, <publisher-loc>Guilin, China</publisher-loc>, <size units="page">255 pp</size>. [In Chinese]</mixed-citation></ref><ref id="B44"><mixed-citation xmlns:xlink="http://www.w3.org/1999/xlink" xlink:type="simple"><person-group><name name-style="western"><surname>Xu</surname><given-names>Z-H</given-names></name><name name-style="western"><surname>He</surname><given-names>Q-J</given-names></name></person-group> (<year>2015</year>) <article-title>Taxonomic review of the ponerine ant genus <italic><tp:taxon-name><tp:taxon-name-part taxon-name-part-type="genus">Leptogenys</tp:taxon-name-part></tp:taxon-name></italic> Roger, 1861 (<tp:taxon-name><tp:taxon-name-part taxon-name-part-type="order">Hymenoptera</tp:taxon-name-part></tp:taxon-name>: <tp:taxon-name><tp:taxon-name-part taxon-name-part-type="family">Formicidae</tp:taxon-name-part></tp:taxon-name>) with a key to the Oriental species.</article-title><source>Myrmecological News</source><volume>21</volume>: <fpage>137</fpage>–<lpage>161</lpage>.</mixed-citation></ref><ref id="B4"><mixed-citation xmlns:xlink="http://www.w3.org/1999/xlink" xlink:type="simple"><person-group><name name-style="western"><surname>Bakhtiar</surname><given-names>EY</given-names></name><name name-style="western"><surname>Chiang</surname><given-names>SL</given-names></name></person-group> (<year>2010</year>) <article-title><italic><tp:taxon-name><tp:taxon-name-part taxon-name-part-type="genus">Leptogenys</tp:taxon-name-part></tp:taxon-name></italic> ants (<tp:taxon-name><tp:taxon-name-part taxon-name-part-type="order">Hymenoptera</tp:taxon-name-part></tp:taxon-name>: <tp:taxon-name><tp:taxon-name-part taxon-name-part-type="family">Formicidae</tp:taxon-name-part></tp:taxon-name>: <tp:taxon-name><tp:taxon-name-part taxon-name-part-type="subfamily">Ponerinae</tp:taxon-name-part></tp:taxon-name>) of Sabah.</article-title><source>Serangga</source><volume>15</volume>(<issue>1–2</issue>): <fpage>37</fpage>–<lpage>55</lpage>.</mixed-citation></ref><ref id="B5"><mixed-citation xmlns:xlink="http://www.w3.org/1999/xlink" xlink:type="simple"><person-group><name name-style="western"><surname>Bharti</surname><given-names>H</given-names></name><name name-style="western"><surname>Guénard</surname><given-names>B</given-names></name><name name-style="western"><surname>Bharti</surname><given-names>M</given-names></name><name name-style="western"><surname>Economo</surname><given-names>EP</given-names></name></person-group> (<year>2016</year>) <article-title>An updated checklist of the ants of India with their specific distributions in Indian states (<tp:taxon-name><tp:taxon-name-part taxon-name-part-type="order">Hymenoptera</tp:taxon-name-part></tp:taxon-name>, <tp:taxon-name><tp:taxon-name-part taxon-name-part-type="family">Formicidae</tp:taxon-name-part></tp:taxon-name>).</article-title><source>ZooKeys</source><volume>551</volume>: <fpage>1</fpage>–<lpage>83</lpage>. <ext-link xlink:href="10.3897/zookeys.551.6767" ext-link-type="doi" xlink:type="simple">https://doi.org/10.3897/zookeys.551.6767</ext-link></mixed-citation></ref><ref id="B20"><mixed-citation xmlns:xlink="http://www.w3.org/1999/xlink" xlink:type="simple"><person-group><name name-style="western"><surname>Janicki</surname><given-names>J</given-names></name><name name-style="western"><surname>Narula</surname><given-names>N</given-names></name><name name-style="western"><surname>Ziegler</surname><given-names>M</given-names></name><name name-style="western"><surname>Guénard</surname><given-names>B</given-names></name><name name-style="western"><surname>Economo</surname><given-names>EP</given-names></name></person-group> (<year>2016</year>) <article-title>Visualizing and interacting with large-volume biodiversity data using client-server web-mapping applications: The design and implementation of <ext-link xlink:type="simple" ext-link-type="uri" xlink:href="http://antmaps.org">antmaps.org</ext-link>.</article-title><source>Ecological Informatics</source><volume>32</volume>: <fpage>185</fpage>–<lpage>193</lpage>. <ext-link xlink:href="10.1016/j.ecoinf.2016.02.006" ext-link-type="doi" xlink:type="simple">https://doi.org/10.1016/j.ecoinf.2016.02.006</ext-link></mixed-citation></ref><ref id="B15"><mixed-citation xmlns:xlink="http://www.w3.org/1999/xlink" xlink:type="simple"><person-group><name name-style="western"><surname>Guénard</surname><given-names>B</given-names></name><name name-style="western"><surname>Weiser</surname><given-names>M</given-names></name><name name-style="western"><surname>Gomez</surname><given-names>K</given-names></name><name name-style="western"><surname>Narula</surname><given-names>N</given-names></name><name name-style="western"><surname>Economo</surname><given-names>EP</given-names></name></person-group> (<year>2017</year>) <article-title>The Global Ant Biodiversity Informatics (GABI) database: A synthesis of ant species geographic distributions.</article-title><source>Myrmecological News</source><volume>24</volume>: <fpage>83</fpage>–<lpage>89</lpage>.</mixed-citation></ref><ref id="B18"><mixed-citation xmlns:xlink="http://www.w3.org/1999/xlink" xlink:type="simple"><person-group><name name-style="western"><surname>Ito</surname><given-names>F</given-names></name></person-group> (<year>1997</year>) <article-title>Colony composition and morphological caste differentiation between ergatoid queens and workers in the ponerine ant genus <italic><tp:taxon-name><tp:taxon-name-part taxon-name-part-type="genus">Leptogenys</tp:taxon-name-part></tp:taxon-name></italic> in the Oriental tropics.</article-title><source>Ethology Ecology and Evolution</source><volume>9</volume>(<issue>4</issue>): <fpage>335</fpage>–<lpage>343</lpage>. <ext-link xlink:href="10.1080/08927014.1997.9522876" ext-link-type="doi" xlink:type="simple">https://doi.org/10.1080/08927014.1997.9522876</ext-link></mixed-citation></ref><ref id="B19"><mixed-citation xmlns:xlink="http://www.w3.org/1999/xlink" xlink:type="simple"><person-group><name name-style="western"><surname>Ito</surname><given-names>F</given-names></name><name name-style="western"><surname>Ohkawara</surname><given-names>K</given-names></name></person-group> (<year>2000</year>) Production and bahavior of ergatoid queens in two species of the Indonesian Ponerine ant genus <italic><tp:taxon-name><tp:taxon-name-part taxon-name-part-type="genus">Leptogenys</tp:taxon-name-part></tp:taxon-name></italic> (<italic><tp:taxon-name><tp:taxon-name-part taxon-name-part-type="genus"/><tp:taxon-name-part taxon-name-part-type="species">diminuta</tp:taxon-name-part></tp:taxon-name></italic>-group) (<tp:taxon-name><tp:taxon-name-part taxon-name-part-type="order">Hymenoptera</tp:taxon-name-part></tp:taxon-name>: <tp:taxon-name><tp:taxon-name-part taxon-name-part-type="family">Formicidae</tp:taxon-name-part></tp:taxon-name>). Annals of the Entomological Society of America 93(4): 869–873. <ext-link xlink:href="10.1603/0013-8746(2000)093%5B0869:PABOEQ%5D2.0.CO;2" ext-link-type="doi" xlink:type="simple">https://doi.org/10.1603/0013-8746(2000)093[0869:PABOEQ]2.0.CO;2</ext-link></mixed-citation></ref></ref-list></tp:taxon-treatment>
