# Supplementary material for: ﻿The Leptogenys Roger, 1861 (Formicidae, Ponerinae) of Hong Kong SAR with additional records from Guangdong, China
Source: Zookeys. 2024 May 17;1202:169–211. doi: 10.3897/zookeys.1202.120214 (PMC11128037; doi:10.3897/zookeys.1202.120214)
Supplement: XML Treatment for Leptogenys kitteli [file zookeys.1202.120214-treatment4.xml]

<!DOCTYPE tp:taxon-treatment
  PUBLIC "-//TaxonX//DTD Taxonomic Treatment Publishing DTD v0 20100105//EN" "tax-treatment-NSO.dtd">
<tp:taxon-treatment xmlns:tp="http://www.plazi.org/taxpub"><tp:treatment-meta><kwd-group><label>Taxon classification</label><kwd>
                <named-content content-type="kingdom">Animalia</named-content>
              </kwd><kwd>
                <named-content content-type="order">Hymenoptera</named-content>
              </kwd><kwd>
                <named-content content-type="family">Formicidae</named-content>
              </kwd></kwd-group><mixed-citation publication-type="journal"><person-group><name><surname>Hamer</surname><given-names>Matthew T.</given-names></name><name><surname>Lee</surname><given-names>Jonathan Hon Chung</given-names></name><name><surname>Tse</surname><given-names>Cheung Yau Leo</given-names></name><name><surname>Silva</surname><given-names>Thiago S. R.</given-names></name><name><surname>Guénard</surname><given-names>Benoit</given-names></name></person-group><article-title>﻿The <italic><tp:taxon-name><tp:taxon-name-part taxon-name-part-type="genus" reg="Leptogenys">Leptogenys</tp:taxon-name-part></tp:taxon-name></italic> Roger, 1861 (<tp:taxon-name><tp:taxon-name-part taxon-name-part-type="family">Formicidae</tp:taxon-name-part></tp:taxon-name>, <tp:taxon-name><tp:taxon-name-part taxon-name-part-type="subfamily">Ponerinae</tp:taxon-name-part></tp:taxon-name>) of Hong Kong SAR with additional records from Guangdong, China</article-title><source>Zookeys</source><day>17</day><month>05</month><year>2024</year><volume>1202</volume><fpage>169</fpage><lpage>211</lpage><pub-id pub-id-type="doi">10.3897/zookeys.1202.120214</pub-id></mixed-citation></tp:treatment-meta><tp:nomenclature><label>﻿</label><tp:taxon-name>
              <object-id xmlns:xlink="http://www.w3.org/1999/xlink" content-type="arpha" xlink:type="simple">653DFFE7-10BE-5157-9129-28E8BD521C91</object-id>
              <tp:taxon-name-part taxon-name-part-type="genus" reg="Leptogenys">Leptogenys</tp:taxon-name-part>
              <tp:taxon-name-part taxon-name-part-type="species" reg="kitteli">kitteli</tp:taxon-name-part>
            </tp:taxon-name><tp:taxon-authority>(Mayr, 1870)</tp:taxon-authority><xref ref-type="fig" rid="F7">Figs 7B</xref><xref ref-type="fig" rid="F8">, 8B</xref><xref ref-type="fig" rid="F14">, 14</xref><xref ref-type="fig" rid="F20">, 20D</xref><tp:nomenclature-citation-list><tp:nomenclature-citation><tp:taxon-name>
                  <tp:taxon-name-part taxon-name-part-type="genus" reg="Lobopelta">Lobopelta</tp:taxon-name-part>
                  <tp:taxon-name-part taxon-name-part-type="species" reg="kitteli">kitteli</tp:taxon-name-part>
                </tp:taxon-name><comment>Mayr, 1870b: 966 (w.) INDIA (Sikkim).</comment></tp:nomenclature-citation><tp:nomenclature-citation><tp:taxon-name>
                  <tp:taxon-name-part taxon-name-part-type="genus" reg="Leptogenys">Leptogenys</tp:taxon-name-part>
                  <tp:taxon-name-part taxon-name-part-type="species" reg="kitteli">kitteli</tp:taxon-name-part>
                </tp:taxon-name><comment>: Emery 1895: 461.</comment></tp:nomenclature-citation><tp:nomenclature-citation><tp:taxon-name>
                  <tp:taxon-name-part taxon-name-part-type="genus" reg="Leptogenys">Leptogenys</tp:taxon-name-part>
                  <tp:taxon-name-part taxon-name-part-type="species" reg="kitteli">kitteli</tp:taxon-name-part>
                  <tp:taxon-name-part taxon-name-part-type="subspecies" reg="altisquamis">altisquamis</tp:taxon-name-part>
                </tp:taxon-name><comment>[senior synonym] Forel, 1900f: (w.) Myanmar: <xref ref-type="bibr" rid="B44">Xu and He 2015</xref>: 142. Of <tp:taxon-name><tp:taxon-name-part taxon-name-part-type="genus" reg="Leptogenys">Leptogenys</tp:taxon-name-part><tp:taxon-name-part taxon-name-part-type="species" reg="kitteli">kitteli</tp:taxon-name-part><tp:taxon-name-part taxon-name-part-type="subspecies" reg="minor">minor</tp:taxon-name-part></tp:taxon-name> Forel, 1900f: 307 (w.) India: <xref ref-type="bibr" rid="B44">Xu and He 2015</xref>: 142. Of <tp:taxon-name><tp:taxon-name-part taxon-name-part-type="genus" reg="Leptogenys">Leptogenys</tp:taxon-name-part><tp:taxon-name-part taxon-name-part-type="species" reg="kitteli">kitteli</tp:taxon-name-part><tp:taxon-name-part taxon-name-part-type="subspecies" reg="siemsseni">siemsseni</tp:taxon-name-part></tp:taxon-name> Viehmeyer, 1922: 203, fig. 1 (w.) China: <xref ref-type="bibr" rid="B44">Xu and He 2015</xref>: 142.</comment></tp:nomenclature-citation></tp:nomenclature-citation-list></tp:nomenclature><tp:treatment-sec sec-type="description" id="SECID0ER6AI"><title>Measurements.</title><p>Worker (<italic>n</italic> = 13): <abbrev xmlns:xlink="http://www.w3.org/1999/xlink" xlink:title="Head length: the length of head from the anteriormost point of the clypeal lobe to the posteriormost point of the head capsule, measured in full face view" id="ABBRID0EZ6AI" xlink:type="simple">HL</abbrev> 1.72–1.87; <abbrev xmlns:xlink="http://www.w3.org/1999/xlink" xlink:title="Lateral head margin length: length of head from mandibular base to posteriormost margin of head capsule, measured in full face view" id="ABBRID0E46AI" xlink:type="simple">HLL</abbrev> 1.37–1.53; <abbrev xmlns:xlink="http://www.w3.org/1999/xlink" xlink:title="Anterior head length: length of head from mandibular base to anteriormost point of eye, measured in full face view" id="ABBRID0EBABI" xlink:type="simple">HLA</abbrev> 0.37–0.47; <abbrev xmlns:xlink="http://www.w3.org/1999/xlink" xlink:title="Head width: maximum width of head, excluding eyes, measured in full face view" id="ABBRID0EFABI" xlink:type="simple">HW</abbrev> 1.3–1.44; <abbrev xmlns:xlink="http://www.w3.org/1999/xlink" xlink:title="Clypeal median lobe length: length of the clypeal lobe from anteriormost margin to the anterior margin of the torulus, measured in full face view" id="ABBRID0EJABI" xlink:type="simple">CML</abbrev> 0.33–0.45; <abbrev xmlns:xlink="http://www.w3.org/1999/xlink" xlink:title="Scape length: diagonal length of scape excluding the neck and basal condyle" id="ABBRID0ENABI" xlink:type="simple">SL</abbrev> 1.67–1.86; <abbrev xmlns:xlink="http://www.w3.org/1999/xlink" xlink:title="Antennal segment II length: maximum length of pedicel (antennal segment II), measured in dorsal view" id="ABBRID0ERABI" xlink:type="simple">AII</abbrev> 0.21–0.32; <abbrev xmlns:xlink="http://www.w3.org/1999/xlink" xlink:title="Antennal flagellomere I length: maximum length first flagellar segment, measured in dorsal view" id="ABBRID0EVABI" xlink:type="simple">AFI</abbrev> 0.32–0.37; <abbrev xmlns:xlink="http://www.w3.org/1999/xlink" xlink:title="Antennal flagellomere II length: maximum length of second flagellar segment, measured in dorsal view" id="ABBRID0EZABI" xlink:type="simple">AFII</abbrev> 0.29–0.33; <abbrev xmlns:xlink="http://www.w3.org/1999/xlink" xlink:title="Eye length: the maximum diameter of the compound eye in lateral view" id="ABBRID0E4ABI" xlink:type="simple">EL</abbrev> 0.32–0.39; <abbrev xmlns:xlink="http://www.w3.org/1999/xlink" xlink:title="Mandibular length: length of mandible from base to apex, measured in full face view" id="ABBRID0EBBBI" xlink:type="simple">ML</abbrev> 0.73–0.94; <abbrev xmlns:xlink="http://www.w3.org/1999/xlink" xlink:title="Pronotal length: diagonal length of pronotum measured from anteriormost point of pronotum (excluding neck), to posteriormost margin, measured in lateral view" id="ABBRID0EFBBI" xlink:type="simple">PrL</abbrev> 0.97–1.14; <abbrev xmlns:xlink="http://www.w3.org/1999/xlink" xlink:title="Pronotal height: height of pronotum from the posterior base of the pronotum to the highest point of pronotum dorsum, measured in lateral view" id="ABBRID0EJBBI" xlink:type="simple">PrH</abbrev> 0.7–0.85; <abbrev xmlns:xlink="http://www.w3.org/1999/xlink" xlink:title="Pronotal width: maximum width of pronotum, measured in dorsal view" id="ABBRID0ENBBI" xlink:type="simple">PrW</abbrev> 0.97–1.06; <abbrev xmlns:xlink="http://www.w3.org/1999/xlink" xlink:title="Weber’s length: diagonal length of mesosoma from anteriormost point of pronotum (excluding neck) to posteriormost point of propodeal lobe, measured in lateral view" id="ABBRID0ERBBI" xlink:type="simple">WL</abbrev> 2.64–2.87; <abbrev xmlns:xlink="http://www.w3.org/1999/xlink" xlink:title="Petiole length: length of petiole from the anteriormost point of the petiole (including petiole peduncle) to the posteriormost point, measured in lateral view" id="ABBRID0EVBBI" xlink:type="simple">PeL</abbrev> 0.58–0.82; <abbrev xmlns:xlink="http://www.w3.org/1999/xlink" xlink:title="Petiole height: height of petiole from the most ventral margin of the subpetiolar process to the highest point of petiolar dorsal margin, measured in lateral view" id="ABBRID0EZBBI" xlink:type="simple">PeH</abbrev> 0.72–0.93; <abbrev xmlns:xlink="http://www.w3.org/1999/xlink" xlink:title="Petiole width: maximum width of petiole in dorsal view" id="ABBRID0E4BBI" xlink:type="simple">PeW</abbrev> 0.56–0.74; DPL 0.4–0.52; <abbrev xmlns:xlink="http://www.w3.org/1999/xlink" xlink:title="Cephalic index: HW / HL × 10" id="ABBRID0EBCBI" xlink:type="simple">CI</abbrev> 71.27–81.04; <abbrev xmlns:xlink="http://www.w3.org/1999/xlink" xlink:title="Clypeus index: CML / HL × 10" id="ABBRID0EFCBI" xlink:type="simple">CLI</abbrev> 18.21–25.62; <abbrev xmlns:xlink="http://www.w3.org/1999/xlink" xlink:title="Scape index: SL / HW × 10" id="ABBRID0EJCBI" xlink:type="simple">SI</abbrev> 117.83–132; <abbrev xmlns:xlink="http://www.w3.org/1999/xlink" xlink:title="Ocular index: EL / HLL × 10" id="ABBRID0ENCBI" xlink:type="simple">OI</abbrev> 21.94–26.5; <abbrev xmlns:xlink="http://www.w3.org/1999/xlink" xlink:title="Lateral petiole index: PeH / PeL × 10" id="ABBRID0ERCBI" xlink:type="simple">LPI</abbrev> 107.98–158.96; <abbrev xmlns:xlink="http://www.w3.org/1999/xlink" xlink:title="Dorsal petiole index: PeW / DpeL × 10" id="ABBRID0EVCBI" xlink:type="simple">DPI</abbrev> 116.12–147.26.</p><fig id="F14" position="float" orientation="portrait"><object-id xmlns:xlink="http://www.w3.org/1999/xlink" content-type="doi" xlink:type="simple">10.3897/zookeys.1202.120214.figure14</object-id><object-id xmlns:xlink="http://www.w3.org/1999/xlink" content-type="arpha" xlink:type="simple">543074E2-53A4-58DB-9626-24B2DA8C09EA</object-id><label>Figure 14.</label><caption><p><italic><tp:taxon-name><tp:taxon-name-part taxon-name-part-type="genus" reg="Leptogenys">Leptogenys</tp:taxon-name-part><tp:taxon-name-part taxon-name-part-type="species" reg="kitteli">kitteli</tp:taxon-name-part></tp:taxon-name></italic> (PFL1T2W3-1) <bold>A</bold> lateral view <bold>B</bold> dorsal view <bold>C</bold> head in full face view.</p></caption><graphic xmlns:xlink="http://www.w3.org/1999/xlink" xlink:href="zookeys-1202-169_article-120214__-g014.jpg" position="float" orientation="portrait" xlink:type="simple" id="oo_1051508.jpg"><uri content-type="original_file" xlink:type="simple">https://binary.pensoft.net/fig/1051508</uri></graphic></fig></tp:treatment-sec><tp:treatment-sec sec-type="Morphological variation" id="SECID0EXDBI"><title>Morphological variation.</title><p>Specimens of <italic><tp:taxon-name><tp:taxon-name-part taxon-name-part-type="genus" reg="Leptogenys">L.</tp:taxon-name-part><tp:taxon-name-part taxon-name-part-type="species" reg="kitteli">kitteli</tp:taxon-name-part></tp:taxon-name></italic> show a wide range of variation in sculpture in different parts of the body. In most specimens, the fine costulae on the head run longitudinally across its entire surface; nonetheless, in some other specimens, some of the costulae converge medially, forming a concentric pattern similar to that found in <italic><tp:taxon-name><tp:taxon-name-part taxon-name-part-type="genus" reg="Leptogenys">L.</tp:taxon-name-part><tp:taxon-name-part taxon-name-part-type="species" reg="diminuta">diminuta</tp:taxon-name-part></tp:taxon-name></italic>. The mesosomal sculpturing varies even more when compared to the head sculpture; from fine costulae with interspaced foveae to irregular faint costulae throughout the mesosoma. The metanotal groove is deeply incised in the majority of specimens observed, with just a single specimen having a very shallow groove. Similar to <italic><tp:taxon-name><tp:taxon-name-part taxon-name-part-type="genus" reg="Leptogenys">L.</tp:taxon-name-part><tp:taxon-name-part taxon-name-part-type="species" reg="diminuta">diminuta</tp:taxon-name-part></tp:taxon-name></italic>, <italic><tp:taxon-name><tp:taxon-name-part taxon-name-part-type="genus" reg="Leptogenys">L.</tp:taxon-name-part><tp:taxon-name-part taxon-name-part-type="species" reg="kitteli">kitteli</tp:taxon-name-part></tp:taxon-name></italic> expresses a large degree of morphological variation across its wider geographical range and is likely a complex of species that would require further taxonomic investigation to resolve.</p></tp:treatment-sec><tp:treatment-sec sec-type="comparisons" id="SECID0EJFBI"><title>Comparative notes.</title><p><italic><tp:taxon-name><tp:taxon-name-part taxon-name-part-type="genus" reg="Leptogenys">Leptogenys</tp:taxon-name-part><tp:taxon-name-part taxon-name-part-type="species" reg="kitteli">kitteli</tp:taxon-name-part></tp:taxon-name></italic> is most morphologically similar to <italic><tp:taxon-name><tp:taxon-name-part taxon-name-part-type="genus" reg="Leptogenys">L.</tp:taxon-name-part><tp:taxon-name-part taxon-name-part-type="species" reg="diminuta">diminuta</tp:taxon-name-part></tp:taxon-name></italic> within Hong Kong. Both species can be differentiated by the distinctly larger absolute size of <italic><tp:taxon-name><tp:taxon-name-part taxon-name-part-type="genus" reg="Leptogenys">L.</tp:taxon-name-part><tp:taxon-name-part taxon-name-part-type="species" reg="kitteli">kitteli</tp:taxon-name-part></tp:taxon-name></italic>, as well as the longitudinally striate pronotum, and absence of a longitudinal carinae on the clypeal dorsum.</p></tp:treatment-sec><tp:treatment-sec sec-type="distribution" id="SECID0EQGBI"><title>Distribution.</title><p><italic><tp:taxon-name><tp:taxon-name-part taxon-name-part-type="genus" reg="Leptogenys">Leptogenys</tp:taxon-name-part><tp:taxon-name-part taxon-name-part-type="species" reg="kitteli">kitteli</tp:taxon-name-part></tp:taxon-name></italic> is a widely distributed across the Indomalayan region, known from mainland China (Hainan, Guangxi, Yunnan, Sichuan, Guizhou, Hunan, Jiangxi, Fujian Zhejiang, Guangdong, Hubei, and Hong Kong SAR), Taiwan, India, Bangladesh, Myanmar, Thailand, Vietnam, Nepal (; <xref ref-type="bibr" rid="B44">Xu and He 2015</xref>; <xref ref-type="bibr" rid="B5">Bharti et al. 2016</xref>; <xref ref-type="bibr" rid="B20">Janicki et al. 2016</xref>; <xref ref-type="bibr" rid="B15">Guénard et al. 2017</xref>; <xref ref-type="bibr" rid="B22">Khachonpisitsak et al. 2020</xref>). This species should be expected from Laos and Cambodia.</p></tp:treatment-sec><tp:treatment-sec sec-type="ecology" id="SECID0EVHBI"><title>Ecology.</title><p><italic><tp:taxon-name><tp:taxon-name-part taxon-name-part-type="genus" reg="Leptogenys">Leptogenys</tp:taxon-name-part><tp:taxon-name-part taxon-name-part-type="species" reg="kitteli">kitteli</tp:taxon-name-part></tp:taxon-name></italic> is known to forage in large groups of workers, preying upon termites, as well as earthworms (<xref ref-type="bibr" rid="B12">Fellowes 1996</xref>). Similar to <italic><tp:taxon-name><tp:taxon-name-part taxon-name-part-type="genus" reg="Leptogenys">L.</tp:taxon-name-part><tp:taxon-name-part taxon-name-part-type="species" reg="diminuta">diminuta</tp:taxon-name-part></tp:taxon-name></italic>, colonies are known to move nesting locations and include up to several hundred individuals.</p></tp:treatment-sec><tp:treatment-sec sec-type="material" id="SECID0EVIBI"><title>Material examined.</title><p>Workers (<italic>n</italic> = 36): China • 3 workers; Hong Kong SAR, Tai Mo Shan; 28 Sep. 1992; J.R.Fellowes leg.; <abbrev xmlns:xlink="http://www.w3.org/1999/xlink" xlink:title="Hong Kong Biodiversity Museum, University of Hong Kong" id="ABBRID0E4IBI" xlink:type="simple">HKBM</abbrev> MBS006891, MBS006892. • 1 worker; Hong Kong SAR, Victoria Park; 27 Jun. 1999; K. Eguchi leg.; <abbrev xmlns:xlink="http://www.w3.org/1999/xlink" xlink:title="Hong Kong Biodiversity Museum, University of Hong Kong" id="ABBRID0EBJBI" xlink:type="simple">HKBM</abbrev> MBS006576. • 1 worker; Hong Kong SAR, Victoria Park; 27 Jun. 1999; SK.Yamane leg.; <abbrev xmlns:xlink="http://www.w3.org/1999/xlink" xlink:title="Seiki Yamane Collection, Kitakyushu Museum of Natural History and Human History, Kitakyushu, Fukuoka, Japa" id="ABBRID0EFJBI" xlink:type="simple">SKYC</abbrev> MBS006586, ANTWEB1010189, ANTWEB1010190. • 3 workers; Guangdong Prov., Hei Shi Ding; 24 Apr. 1997; J.R.Fellowes leg.; <abbrev xmlns:xlink="http://www.w3.org/1999/xlink" xlink:title="Hong Kong Biodiversity Museum, University of Hong Kong" id="ABBRID0EJJBI" xlink:type="simple">HKBM</abbrev> MBS006906, MBS006907, MBS006908. • 1 worker; Guangdong Prov., Nankunshan; 20 Mar. 1997; J.R.Fellowes leg.; <abbrev xmlns:xlink="http://www.w3.org/1999/xlink" xlink:title="Hong Kong Biodiversity Museum, University of Hong Kong" id="ABBRID0ENJBI" xlink:type="simple">HKBM</abbrev> MBS015273. • 1 worker; Guangdong Prov., Qi Mu Zhang; 6 Apr. 1997; J.R.Fellowes leg.; <abbrev xmlns:xlink="http://www.w3.org/1999/xlink" xlink:title="Hong Kong Biodiversity Museum, University of Hong Kong" id="ABBRID0ERJBI" xlink:type="simple">HKBM</abbrev> MBS015271. • 2 workers; Guangdong Prov., Xin Jia Dong; 4 May. 1998; J.R.Fellowes leg.; <abbrev xmlns:xlink="http://www.w3.org/1999/xlink" xlink:title="Hong Kong Biodiversity Museum, University of Hong Kong" id="ABBRID0EVJBI" xlink:type="simple">HKBM</abbrev> MBS006577. • 2 workers; Hong Kong SAR, The Peak; 10 Sep. 2000; SK.Yamane leg.; <abbrev xmlns:xlink="http://www.w3.org/1999/xlink" xlink:title="Seiki Yamane Collection, Kitakyushu Museum of Natural History and Human History, Kitakyushu, Fukuoka, Japa" id="ABBRID0EZJBI" xlink:type="simple">SKYC</abbrev> ANTWEB1010186, ANTWEB1010187. • 1 worker; Hong Kong SAR, Aberdeen Reservoir; <named-content xmlns:xlink="http://www.w3.org/1999/xlink" content-type="dwc:verbatimCoordinates" xlink:type="simple"><named-content content-type="geo-json" specific-use="{&#34;type&#34;:&#34;Point&#34;,&#34;coordinates&#34;:[114.163000,22.260000]}" id="NCID0EAKBI" xlink:type="simple">22.26, 114.163</named-content></named-content>; 160 m a.s.l.; 29 Jun. 2015; Yu-Ying Luo leg.; <abbrev xmlns:xlink="http://www.w3.org/1999/xlink" xlink:title="Insect Biodiversity and Biogeography Laboratory, The University of Hong Kong" id="ABBRID0EFKBI" xlink:type="simple">IBBL</abbrev> YYL00021. • 1 worker; Hong Kong SAR, Tai Tam; <named-content xmlns:xlink="http://www.w3.org/1999/xlink" content-type="dwc:verbatimCoordinates" xlink:type="simple"><named-content content-type="geo-json" specific-use="{&#34;type&#34;:&#34;Point&#34;,&#34;coordinates&#34;:[114.216800,22.261800]}" id="NCID0EMKBI" xlink:type="simple">22.2618, 114.2168</named-content></named-content>; 360 m a.s.l.; 27 Jul. 2015; R.H.Lee leg.; Secondary forest, Pitfall trap; <abbrev xmlns:xlink="http://www.w3.org/1999/xlink" xlink:title="Insect Biodiversity and Biogeography Laboratory, The University of Hong Kong" id="ABBRID0ERKBI" xlink:type="simple">IBBL</abbrev> RHL02795. • 1 worker; Hong Kong SAR, The Peak; <named-content xmlns:xlink="http://www.w3.org/1999/xlink" content-type="dwc:verbatimCoordinates" xlink:type="simple"><named-content content-type="geo-json" specific-use="{&#34;type&#34;:&#34;Point&#34;,&#34;coordinates&#34;:[114.141990,22.276030]}" id="NCID0EYKBI" xlink:type="simple">22.27603, 114.14199</named-content></named-content>; 400 m a.s.l.; 17 Aug. 2015; R.H.Lee leg.; Secondary Forest, Pitfall trap; <abbrev xmlns:xlink="http://www.w3.org/1999/xlink" xlink:title="Insect Biodiversity and Biogeography Laboratory, The University of Hong Kong" id="ABBRID0E4KBI" xlink:type="simple">IBBL</abbrev> RHL02638. • 1 worker; Hong Kong SAR, Tai Mo Shan; <named-content xmlns:xlink="http://www.w3.org/1999/xlink" content-type="dwc:verbatimCoordinates" xlink:type="simple"><named-content content-type="geo-json" specific-use="{&#34;type&#34;:&#34;Point&#34;,&#34;coordinates&#34;:[114.125150,22.416070]}" id="NCID0EELBI" xlink:type="simple">22.41607, 114.12515</named-content></named-content>; 800 m a.s.l.; 21 Jun. 2016; R.H.Lee leg.; Grassland, Pitfall trap; <abbrev xmlns:xlink="http://www.w3.org/1999/xlink" xlink:title="Insect Biodiversity and Biogeography Laboratory, The University of Hong Kong" id="ABBRID0EJLBI" xlink:type="simple">IBBL</abbrev> RHL03564. • 1 worker; Hong Kong SAR, Lung Fu Shan; <named-content xmlns:xlink="http://www.w3.org/1999/xlink" content-type="dwc:verbatimCoordinates" xlink:type="simple"><named-content content-type="geo-json" specific-use="{&#34;type&#34;:&#34;Point&#34;,&#34;coordinates&#34;:[114.141990,22.276030]}" id="NCID0EQLBI" xlink:type="simple">22.27603, 114.14199</named-content></named-content>; 400 m a.s.l.; 11 Jul. 2016; R.H.Lee leg.; Secondary forest, Bait trap; <abbrev xmlns:xlink="http://www.w3.org/1999/xlink" xlink:title="Insect Biodiversity and Biogeography Laboratory, The University of Hong Kong" id="ABBRID0EVLBI" xlink:type="simple">IBBL</abbrev> RHL-SIA-091. • 1 worker; Hong Kong SAR, Southern Shek O; <named-content xmlns:xlink="http://www.w3.org/1999/xlink" content-type="dwc:verbatimCoordinates" xlink:type="simple"><named-content content-type="geo-json" specific-use="{&#34;type&#34;:&#34;Point&#34;,&#34;coordinates&#34;:[114.245770,22.253390]}" id="NCID0E3LBI" xlink:type="simple">22.25339, 114.24577</named-content></named-content>; 190 m a.s.l.; 15 Jul. 2016; M.Pierce leg.; Secondary forest, Bait trap; <abbrev xmlns:xlink="http://www.w3.org/1999/xlink" xlink:title="Insect Biodiversity and Biogeography Laboratory, The University of Hong Kong" id="ABBRID0EBMBI" xlink:type="simple">IBBL</abbrev> ANTWEB1009151. • 1 worker; Hong Kong SAR, Deep Water Bay; <named-content xmlns:xlink="http://www.w3.org/1999/xlink" content-type="dwc:verbatimCoordinates" xlink:type="simple"><named-content content-type="geo-json" specific-use="{&#34;type&#34;:&#34;Point&#34;,&#34;coordinates&#34;:[114.183380,22.254830]}" id="NCID0EIMBI" xlink:type="simple">22.25483, 114.18338</named-content></named-content>; 107 m a.s.l.; 12 Aug. 2016; M.Pierce leg.; Secondary forest, Hand collection; <abbrev xmlns:xlink="http://www.w3.org/1999/xlink" xlink:title="Insect Biodiversity and Biogeography Laboratory, The University of Hong Kong" id="ABBRID0ENMBI" xlink:type="simple">IBBL</abbrev> ANTWEB1009484. • 1 worker; Hong Kong SAR, Nam Fung Road; <named-content xmlns:xlink="http://www.w3.org/1999/xlink" content-type="dwc:verbatimCoordinates" xlink:type="simple"><named-content content-type="geo-json" specific-use="{&#34;type&#34;:&#34;Point&#34;,&#34;coordinates&#34;:[114.183300,22.254600]}" id="NCID0EUMBI" xlink:type="simple">22.2546, 114.1833</named-content></named-content>; 120 m a.s.l.; 20 Aug. 2016; R.H.Lee leg.; Pitfall trap; <abbrev xmlns:xlink="http://www.w3.org/1999/xlink" xlink:title="Insect Biodiversity and Biogeography Laboratory, The University of Hong Kong" id="ABBRID0EZMBI" xlink:type="simple">IBBL</abbrev> RHL003365. • 1 worker; Hong Kong SAR, Deep Water Bay; <named-content xmlns:xlink="http://www.w3.org/1999/xlink" content-type="dwc:verbatimCoordinates" xlink:type="simple"><named-content content-type="geo-json" specific-use="{&#34;type&#34;:&#34;Point&#34;,&#34;coordinates&#34;:[114.183380,22.254830]}" id="NCID0EANBI" xlink:type="simple">22.25483, 114.18338</named-content></named-content>; 107 m a.s.l.; 12 Sep. 2016; M. Pierce leg.; Subtropical dry forest, ground forager; <abbrev xmlns:xlink="http://www.w3.org/1999/xlink" xlink:title="Insect Biodiversity and Biogeography Laboratory, The University of Hong Kong" id="ABBRID0EFNBI" xlink:type="simple">IBBL</abbrev> ANTWEB1009664. • 1 worker; Hong Kong SAR, Tai Mo Shan; <named-content xmlns:xlink="http://www.w3.org/1999/xlink" content-type="dwc:verbatimCoordinates" xlink:type="simple"><named-content content-type="geo-json" specific-use="{&#34;type&#34;:&#34;Point&#34;,&#34;coordinates&#34;:[114.119170,22.410990]}" id="NCID0EMNBI" xlink:type="simple">22.41099, 114.11917</named-content></named-content>; 737 m a.s.l.; 2 Oct. 2016; C. Leung leg.; Secondary Forest, Bait trap; <abbrev xmlns:xlink="http://www.w3.org/1999/xlink" xlink:title="Insect Biodiversity and Biogeography Laboratory, The University of Hong Kong" id="ABBRID0ERNBI" xlink:type="simple">IBBL</abbrev> ANTWEB1009149. • 2 workers; Hong Kong SAR, Aberdeen; <named-content xmlns:xlink="http://www.w3.org/1999/xlink" content-type="dwc:verbatimCoordinates" xlink:type="simple"><named-content content-type="geo-json" specific-use="{&#34;type&#34;:&#34;Point&#34;,&#34;coordinates&#34;:[114.162540,22.255710]}" id="NCID0EYNBI" xlink:type="simple">22.25571, 114.16254</named-content></named-content>; 99 m a.s.l.; 20–23 Oct. 2017; M.Pierce leg.; Secondary forest, Pitfall; <abbrev xmlns:xlink="http://www.w3.org/1999/xlink" xlink:title="Insect Biodiversity and Biogeography Laboratory, The University of Hong Kong" id="ABBRID0E4NBI" xlink:type="simple">IBBL</abbrev> ANTWEB1016994, ANTWEB1009645. • 1 worker; Hong Kong SAR, Tai Mo Shan; <named-content xmlns:xlink="http://www.w3.org/1999/xlink" content-type="dwc:verbatimCoordinates" xlink:type="simple"><named-content content-type="geo-json" specific-use="{&#34;type&#34;:&#34;Point&#34;,&#34;coordinates&#34;:[114.121280,22.406600]}" id="NCID0EEOBI" xlink:type="simple">22.4066, 114.12128</named-content></named-content>; 760 m a.s.l.; 3 Oct. 2018; B. Morgan leg.; Hand collection; <abbrev xmlns:xlink="http://www.w3.org/1999/xlink" xlink:title="Insect Biodiversity and Biogeography Laboratory, The University of Hong Kong" id="ABBRID0EJOBI" xlink:type="simple">IBBL</abbrev> ANTWEB1010122. • 3 workers; Hong Kong SAR, Boa Vista; <named-content xmlns:xlink="http://www.w3.org/1999/xlink" content-type="dwc:verbatimCoordinates" xlink:type="simple"><named-content content-type="geo-json" specific-use="{&#34;type&#34;:&#34;Point&#34;,&#34;coordinates&#34;:[114.224300,22.255500]}" id="NCID0EQOBI" xlink:type="simple">22.2555, 114.2243</named-content></named-content>; 260 m a.s.l.; 10 Jun. 2020; R.Wang leg.; Pitfall; <abbrev xmlns:xlink="http://www.w3.org/1999/xlink" xlink:title="Insect Biodiversity and Biogeography Laboratory, The University of Hong Kong" id="ABBRID0EVOBI" xlink:type="simple">IBBL</abbrev> RWB1236, RWB1237, RWB1238. • 2 workers; Hong Kong SAR, Pok Fu Lam; <named-content xmlns:xlink="http://www.w3.org/1999/xlink" content-type="dwc:verbatimCoordinates" xlink:type="simple"><named-content content-type="geo-json" specific-use="{&#34;type&#34;:&#34;Point&#34;,&#34;coordinates&#34;:[114.139700,22.262470]}" id="NCID0E3OBI" xlink:type="simple">22.26247, 114.1397</named-content></named-content>; 217 m a.s.l.; 7 Apr. 2022; A. I. Weemaels &amp; M.T.Hamer leg.; Secondary Forest, Winkler leaf litter Ex; <abbrev xmlns:xlink="http://www.w3.org/1999/xlink" xlink:title="Insect Biodiversity and Biogeography Laboratory, The University of Hong Kong" id="ABBRID0EBPBI" xlink:type="simple">IBBL</abbrev> PFL1T2W3-1, PFL1T2W5-1. • 6 workers; Hong Kong SAR; Magazine Gap; <named-content xmlns:xlink="http://www.w3.org/1999/xlink" content-type="dwc:verbatimCoordinates" xlink:type="simple"><named-content content-type="geo-json" specific-use="{&#34;type&#34;:&#34;Point&#34;,&#34;coordinates&#34;:[114.165780,22.268190]}" id="NCID0EIPBI" xlink:type="simple">22.26819, 114.16578</named-content></named-content>; 255 m a.s.l.; 17 Oct. 2023; C.Y.L.Tse leg.; Young secondary forest, ex. nest; <abbrev xmlns:xlink="http://www.w3.org/1999/xlink" xlink:title="Insect Biodiversity and Biogeography Laboratory, The University of Hong Kong" id="ABBRID0ENPBI" xlink:type="simple">IBBL</abbrev> MTH680.</p></tp:treatment-sec><tp:treatment-sec><!--Section generated to contain objects referenced in tp:taxon-treatment.--><fig id="F7" position="float" orientation="portrait"><object-id xmlns:xlink="http://www.w3.org/1999/xlink" content-type="doi" xlink:type="simple">10.3897/zookeys.1202.120214.figure7</object-id><object-id xmlns:xlink="http://www.w3.org/1999/xlink" content-type="arpha" xlink:type="simple">4809F5F2-7D9C-5B88-96CD-E78E9AEDFE60</object-id><label>Figure 7.</label><caption><p>Clypeus differences between <italic><tp:taxon-name><tp:taxon-name-part taxon-name-part-type="genus" reg="Leptogenys">Leptogenys</tp:taxon-name-part><tp:taxon-name-part taxon-name-part-type="species" reg="laeviterga">laeviterga</tp:taxon-name-part></tp:taxon-name></italic> and <italic><tp:taxon-name><tp:taxon-name-part taxon-name-part-type="genus" reg="Leptogenys">L.</tp:taxon-name-part><tp:taxon-name-part taxon-name-part-type="species" reg="kitteli">kitteli</tp:taxon-name-part></tp:taxon-name></italic><bold>A</bold><italic><tp:taxon-name><tp:taxon-name-part taxon-name-part-type="genus" reg="Leptogenys">L.</tp:taxon-name-part><tp:taxon-name-part taxon-name-part-type="species" reg="laeviterga">laeviterga</tp:taxon-name-part></tp:taxon-name></italic> (ANTWEB1010142) <bold>B</bold><italic><tp:taxon-name><tp:taxon-name-part taxon-name-part-type="genus" reg="Leptogenys">L.</tp:taxon-name-part><tp:taxon-name-part taxon-name-part-type="species" reg="kitteli">kitteli</tp:taxon-name-part></tp:taxon-name></italic> (RHL02795).</p></caption><graphic xmlns:xlink="http://www.w3.org/1999/xlink" xlink:href="zookeys-1202-169_article-120214__-g007.jpg" position="float" orientation="portrait" xlink:type="simple" id="oo_1051501.jpg"><uri content-type="original_file" xlink:type="simple">https://binary.pensoft.net/fig/1051501</uri></graphic></fig><fig id="F8" position="float" orientation="portrait"><object-id xmlns:xlink="http://www.w3.org/1999/xlink" content-type="doi" xlink:type="simple">10.3897/zookeys.1202.120214.figure8</object-id><object-id xmlns:xlink="http://www.w3.org/1999/xlink" content-type="arpha" xlink:type="simple">E55D17AF-A851-55CC-A1A4-203759E4AD8D</object-id><label>Figure 8.</label><caption><p>Diverging mesosomal sculpture between <italic><tp:taxon-name><tp:taxon-name-part taxon-name-part-type="genus" reg="Leptogenys">L.</tp:taxon-name-part><tp:taxon-name-part taxon-name-part-type="species" reg="diminuta">diminuta</tp:taxon-name-part></tp:taxon-name></italic> and <italic><tp:taxon-name><tp:taxon-name-part taxon-name-part-type="genus" reg="Leptogenys">L.</tp:taxon-name-part><tp:taxon-name-part taxon-name-part-type="species" reg="kitteli">kitteli</tp:taxon-name-part></tp:taxon-name></italic><bold>A</bold><italic><tp:taxon-name><tp:taxon-name-part taxon-name-part-type="genus" reg="Leptogenys">L.</tp:taxon-name-part><tp:taxon-name-part taxon-name-part-type="species" reg="diminuta">diminuta</tp:taxon-name-part></tp:taxon-name></italic> (ANTWEB1010183) <bold>B</bold><italic><tp:taxon-name><tp:taxon-name-part taxon-name-part-type="genus" reg="Leptogenys">L.</tp:taxon-name-part><tp:taxon-name-part taxon-name-part-type="species" reg="kitteli">kitteli</tp:taxon-name-part></tp:taxon-name></italic> (PFL1T2W5-1).</p></caption><graphic xmlns:xlink="http://www.w3.org/1999/xlink" xlink:href="zookeys-1202-169_article-120214__-g008.jpg" position="float" orientation="portrait" xlink:type="simple" id="oo_1051502.jpg"><uri content-type="original_file" xlink:type="simple">https://binary.pensoft.net/fig/1051502</uri></graphic></fig><fig id="F20" position="float" orientation="portrait"><object-id xmlns:xlink="http://www.w3.org/1999/xlink" content-type="doi" xlink:type="simple">10.3897/zookeys.1202.120214.figure20</object-id><object-id xmlns:xlink="http://www.w3.org/1999/xlink" content-type="arpha" xlink:type="simple">E863207C-F7E3-525D-AEB9-B807FE6FE5B6</object-id><label>Figure 20.</label><caption><p>Distribution maps of <italic><tp:taxon-name><tp:taxon-name-part taxon-name-part-type="genus" reg="Leptogenys">Leptogenys</tp:taxon-name-part></tp:taxon-name></italic> species recorded from Hong Kong <bold>A</bold><italic><tp:taxon-name><tp:taxon-name-part taxon-name-part-type="genus" reg="Leptogenys">L.</tp:taxon-name-part><tp:taxon-name-part taxon-name-part-type="species" reg="binghamii">binghamii</tp:taxon-name-part></tp:taxon-name></italic><bold>B</bold><italic><tp:taxon-name><tp:taxon-name-part taxon-name-part-type="genus" reg="Leptogenys">L.</tp:taxon-name-part><tp:taxon-name-part taxon-name-part-type="species" reg="diminuta">diminuta</tp:taxon-name-part></tp:taxon-name></italic><bold>C</bold><italic><tp:taxon-name><tp:taxon-name-part taxon-name-part-type="genus" reg="Leptogenys">L.</tp:taxon-name-part><tp:taxon-name-part taxon-name-part-type="species" reg="grohli">grohli</tp:taxon-name-part></tp:taxon-name></italic><bold>D</bold><italic><tp:taxon-name><tp:taxon-name-part taxon-name-part-type="genus" reg="Leptogenys">L.</tp:taxon-name-part><tp:taxon-name-part taxon-name-part-type="species" reg="kitteli">kitteli</tp:taxon-name-part></tp:taxon-name></italic>. The base map displayed shows tree canopy cover with the darker green areas indicating greater tree cover.</p></caption><graphic xmlns:xlink="http://www.w3.org/1999/xlink" xlink:href="zookeys-1202-169_article-120214__-g020.jpg" position="float" orientation="portrait" xlink:type="simple" id="oo_1051514.jpg"><uri content-type="original_file" xlink:type="simple">https://binary.pensoft.net/fig/1051514</uri></graphic></fig></tp:treatment-sec><ref-list><ref id="B44"><mixed-citation xmlns:xlink="http://www.w3.org/1999/xlink" xlink:type="simple"><person-group><name name-style="western"><surname>Xu</surname><given-names>Z-H</given-names></name><name name-style="western"><surname>He</surname><given-names>Q-J</given-names></name></person-group> (<year>2015</year>) <article-title>Taxonomic review of the ponerine ant genus <italic><tp:taxon-name><tp:taxon-name-part taxon-name-part-type="genus">Leptogenys</tp:taxon-name-part></tp:taxon-name></italic> Roger, 1861 (<tp:taxon-name><tp:taxon-name-part taxon-name-part-type="order">Hymenoptera</tp:taxon-name-part></tp:taxon-name>: <tp:taxon-name><tp:taxon-name-part taxon-name-part-type="family">Formicidae</tp:taxon-name-part></tp:taxon-name>) with a key to the Oriental species.</article-title><source>Myrmecological News</source><volume>21</volume>: <fpage>137</fpage>–<lpage>161</lpage>.</mixed-citation></ref><ref id="B5"><mixed-citation xmlns:xlink="http://www.w3.org/1999/xlink" xlink:type="simple"><person-group><name name-style="western"><surname>Bharti</surname><given-names>H</given-names></name><name name-style="western"><surname>Guénard</surname><given-names>B</given-names></name><name name-style="western"><surname>Bharti</surname><given-names>M</given-names></name><name name-style="western"><surname>Economo</surname><given-names>EP</given-names></name></person-group> (<year>2016</year>) <article-title>An updated checklist of the ants of India with their specific distributions in Indian states (<tp:taxon-name><tp:taxon-name-part taxon-name-part-type="order">Hymenoptera</tp:taxon-name-part></tp:taxon-name>, <tp:taxon-name><tp:taxon-name-part taxon-name-part-type="family">Formicidae</tp:taxon-name-part></tp:taxon-name>).</article-title><source>ZooKeys</source><volume>551</volume>: <fpage>1</fpage>–<lpage>83</lpage>. <ext-link xlink:href="10.3897/zookeys.551.6767" ext-link-type="doi" xlink:type="simple">https://doi.org/10.3897/zookeys.551.6767</ext-link></mixed-citation></ref><ref id="B20"><mixed-citation xmlns:xlink="http://www.w3.org/1999/xlink" xlink:type="simple"><person-group><name name-style="western"><surname>Janicki</surname><given-names>J</given-names></name><name name-style="western"><surname>Narula</surname><given-names>N</given-names></name><name name-style="western"><surname>Ziegler</surname><given-names>M</given-names></name><name name-style="western"><surname>Guénard</surname><given-names>B</given-names></name><name name-style="western"><surname>Economo</surname><given-names>EP</given-names></name></person-group> (<year>2016</year>) <article-title>Visualizing and interacting with large-volume biodiversity data using client-server web-mapping applications: The design and implementation of <ext-link xlink:type="simple" ext-link-type="uri" xlink:href="http://antmaps.org">antmaps.org</ext-link>.</article-title><source>Ecological Informatics</source><volume>32</volume>: <fpage>185</fpage>–<lpage>193</lpage>. <ext-link xlink:href="10.1016/j.ecoinf.2016.02.006" ext-link-type="doi" xlink:type="simple">https://doi.org/10.1016/j.ecoinf.2016.02.006</ext-link></mixed-citation></ref><ref id="B15"><mixed-citation xmlns:xlink="http://www.w3.org/1999/xlink" xlink:type="simple"><person-group><name name-style="western"><surname>Guénard</surname><given-names>B</given-names></name><name name-style="western"><surname>Weiser</surname><given-names>M</given-names></name><name name-style="western"><surname>Gomez</surname><given-names>K</given-names></name><name name-style="western"><surname>Narula</surname><given-names>N</given-names></name><name name-style="western"><surname>Economo</surname><given-names>EP</given-names></name></person-group> (<year>2017</year>) <article-title>The Global Ant Biodiversity Informatics (GABI) database: A synthesis of ant species geographic distributions.</article-title><source>Myrmecological News</source><volume>24</volume>: <fpage>83</fpage>–<lpage>89</lpage>.</mixed-citation></ref><ref id="B22"><mixed-citation xmlns:xlink="http://www.w3.org/1999/xlink" xlink:type="simple"><person-group><name name-style="western"><surname>Khachonpisitsak</surname><given-names>S</given-names></name><name name-style="western"><surname>Yamane</surname><given-names>S</given-names></name><name name-style="western"><surname>Sriwichai</surname><given-names>P</given-names></name><name name-style="western"><surname>Jaitrong</surname><given-names>W</given-names></name></person-group> (<year>2020</year>) <article-title>An updated checklist of the ants of Thailand (<tp:taxon-name><tp:taxon-name-part taxon-name-part-type="order">Hymenoptera</tp:taxon-name-part></tp:taxon-name>, <tp:taxon-name><tp:taxon-name-part taxon-name-part-type="family">Formicidae</tp:taxon-name-part></tp:taxon-name>).</article-title><source>ZooKeys</source><volume>998</volume>: <fpage>1</fpage>–<lpage>182</lpage>. <ext-link xlink:href="10.3897/zookeys.998.54902" ext-link-type="doi" xlink:type="simple">https://doi.org/10.3897/zookeys.998.54902</ext-link></mixed-citation></ref><ref id="B12"><mixed-citation xmlns:xlink="http://www.w3.org/1999/xlink" xlink:type="simple"><person-group><name name-style="western"><surname>Fellowes</surname><given-names>JR</given-names></name></person-group> (<year>1996</year>) Community composition of Hong Kong ants: spatial and seasonal patterns. PhD thesis University of Hong Kong, 367 pages. <ext-link xlink:href="http://hub.hku.hk/handle/10722/34436" ext-link-type="uri" xlink:type="simple">http://hub.hku.hk/handle/10722/34436</ext-link></mixed-citation></ref></ref-list></tp:taxon-treatment>
