# Supplementary material for: ﻿The Leptogenys Roger, 1861 (Formicidae, Ponerinae) of Hong Kong SAR with additional records from Guangdong, China
Source: Zookeys. 2024 May 17;1202:169–211. doi: 10.3897/zookeys.1202.120214 (PMC11128037; doi:10.3897/zookeys.1202.120214)
Supplement: XML Treatment for Leptogenys kraepelini [file zookeys.1202.120214-treatment5.xml]

<!DOCTYPE tp:taxon-treatment
  PUBLIC "-//TaxonX//DTD Taxonomic Treatment Publishing DTD v0 20100105//EN" "tax-treatment-NSO.dtd">
<tp:taxon-treatment xmlns:tp="http://www.plazi.org/taxpub"><tp:treatment-meta><kwd-group><label>Taxon classification</label><kwd>
                <named-content content-type="kingdom">Animalia</named-content>
              </kwd><kwd>
                <named-content content-type="order">Hymenoptera</named-content>
              </kwd><kwd>
                <named-content content-type="family">Formicidae</named-content>
              </kwd></kwd-group><mixed-citation publication-type="journal"><person-group><name><surname>Hamer</surname><given-names>Matthew T.</given-names></name><name><surname>Lee</surname><given-names>Jonathan Hon Chung</given-names></name><name><surname>Tse</surname><given-names>Cheung Yau Leo</given-names></name><name><surname>Silva</surname><given-names>Thiago S. R.</given-names></name><name><surname>Guénard</surname><given-names>Benoit</given-names></name></person-group><article-title>﻿The <italic><tp:taxon-name><tp:taxon-name-part taxon-name-part-type="genus" reg="Leptogenys">Leptogenys</tp:taxon-name-part></tp:taxon-name></italic> Roger, 1861 (<tp:taxon-name><tp:taxon-name-part taxon-name-part-type="family">Formicidae</tp:taxon-name-part></tp:taxon-name>, <tp:taxon-name><tp:taxon-name-part taxon-name-part-type="subfamily">Ponerinae</tp:taxon-name-part></tp:taxon-name>) of Hong Kong SAR with additional records from Guangdong, China</article-title><source>Zookeys</source><day>17</day><month>05</month><year>2024</year><volume>1202</volume><fpage>169</fpage><lpage>211</lpage><pub-id pub-id-type="doi">10.3897/zookeys.1202.120214</pub-id></mixed-citation></tp:treatment-meta><tp:nomenclature><label>﻿</label><tp:taxon-name>
              <object-id xmlns:xlink="http://www.w3.org/1999/xlink" content-type="arpha" xlink:type="simple">CD75E3D3-939B-51DB-A4E8-5EDEB72C0A28</object-id>
              <tp:taxon-name-part taxon-name-part-type="genus" reg="Leptogenys">Leptogenys</tp:taxon-name-part>
              <tp:taxon-name-part taxon-name-part-type="species" reg="kraepelini">kraepelini</tp:taxon-name-part>
            </tp:taxon-name><tp:taxon-authority>Forel, 1905</tp:taxon-authority><xref ref-type="fig" rid="F2">Figs 2B</xref><xref ref-type="fig" rid="F6">, 6A</xref><xref ref-type="fig" rid="F15">, 15</xref><xref ref-type="fig" rid="F21">, 21A new record</xref><tp:nomenclature-citation-list><tp:nomenclature-citation><tp:taxon-name><tp:taxon-name-part taxon-name-part-type="genus" reg="Leptogenys">Leptogenys</tp:taxon-name-part> (<tp:taxon-name-part taxon-name-part-type="subgenus" reg="Lobopelta">Lobopelta</tp:taxon-name-part>) <tp:taxon-name-part taxon-name-part-type="species" reg="kraepelini">kraepelini</tp:taxon-name-part></tp:taxon-name><comment>Forel, 1905f: 5 (w.) Indonesia (Java).</comment></tp:nomenclature-citation><tp:nomenclature-citation><tp:taxon-name>
                  <tp:taxon-name-part taxon-name-part-type="genus" reg="Leptogenys">Leptogenys</tp:taxon-name-part>
                  <tp:taxon-name-part taxon-name-part-type="species" reg="kraepelini">kraepelini</tp:taxon-name-part>
                  <tp:taxon-name-part taxon-name-part-type="subspecies" reg="baccha">baccha</tp:taxon-name-part>
                </tp:taxon-name><comment>[senior synonym] Santschi, 1919: 336 (w.) Vietnam: <xref ref-type="bibr" rid="B44">Xu and He 2015</xref>: 142.</comment></tp:nomenclature-citation></tp:nomenclature-citation-list></tp:nomenclature><tp:treatment-sec sec-type="description" id="SECID0ENSBI"><title>Measurements.</title><p>Workers (<italic>n</italic> = 15): <abbrev xmlns:xlink="http://www.w3.org/1999/xlink" xlink:title="Head length: the length of head from the anteriormost point of the clypeal lobe to the posteriormost point of the head capsule, measured in full face view" id="ABBRID0EVSBI" xlink:type="simple">HL</abbrev> 1.68–1.86; <abbrev xmlns:xlink="http://www.w3.org/1999/xlink" xlink:title="Lateral head margin length: length of head from mandibular base to posteriormost margin of head capsule, measured in full face view" id="ABBRID0EZSBI" xlink:type="simple">HLL</abbrev> 1.32–1.51; <abbrev xmlns:xlink="http://www.w3.org/1999/xlink" xlink:title="Anterior head length: length of head from mandibular base to anteriormost point of eye, measured in full face view" id="ABBRID0E4SBI" xlink:type="simple">HLA</abbrev> 0.33–0.38; <abbrev xmlns:xlink="http://www.w3.org/1999/xlink" xlink:title="Head width: maximum width of head, excluding eyes, measured in full face view" id="ABBRID0EBTBI" xlink:type="simple">HW</abbrev> 1.09–1.23; <abbrev xmlns:xlink="http://www.w3.org/1999/xlink" xlink:title="Clypeal median lobe length: length of the clypeal lobe from anteriormost margin to the anterior margin of the torulus, measured in full face view" id="ABBRID0EFTBI" xlink:type="simple">CML</abbrev> 0.35–0.43; <abbrev xmlns:xlink="http://www.w3.org/1999/xlink" xlink:title="Scape length: diagonal length of scape excluding the neck and basal condyle" id="ABBRID0EJTBI" xlink:type="simple">SL</abbrev> 1.7–2.04; <abbrev xmlns:xlink="http://www.w3.org/1999/xlink" xlink:title="Antennal segment II length: maximum length of pedicel (antennal segment II), measured in dorsal view" id="ABBRID0ENTBI" xlink:type="simple">AII</abbrev> 0.25–0.31; <abbrev xmlns:xlink="http://www.w3.org/1999/xlink" xlink:title="Antennal flagellomere I length: maximum length first flagellar segment, measured in dorsal view" id="ABBRID0ERTBI" xlink:type="simple">AFI</abbrev> 0.4–0.5; <abbrev xmlns:xlink="http://www.w3.org/1999/xlink" xlink:title="Antennal flagellomere II length: maximum length of second flagellar segment, measured in dorsal view" id="ABBRID0EVTBI" xlink:type="simple">AFII</abbrev> 0.33–0.39; <abbrev xmlns:xlink="http://www.w3.org/1999/xlink" xlink:title="Eye length: the maximum diameter of the compound eye in lateral view" id="ABBRID0EZTBI" xlink:type="simple">EL</abbrev> 0.41–0.47; <abbrev xmlns:xlink="http://www.w3.org/1999/xlink" xlink:title="Mandibular length: length of mandible from base to apex, measured in full face view" id="ABBRID0E4TBI" xlink:type="simple">ML</abbrev> 0.78–0.87; <abbrev xmlns:xlink="http://www.w3.org/1999/xlink" xlink:title="Pronotal length: diagonal length of pronotum measured from anteriormost point of pronotum (excluding neck), to posteriormost margin, measured in lateral view" id="ABBRID0EBUBI" xlink:type="simple">PrL</abbrev> 1.03–1.22; <abbrev xmlns:xlink="http://www.w3.org/1999/xlink" xlink:title="Pronotal height: height of pronotum from the posterior base of the pronotum to the highest point of pronotum dorsum, measured in lateral view" id="ABBRID0EFUBI" xlink:type="simple">PrH</abbrev> 0.63–0.93; <abbrev xmlns:xlink="http://www.w3.org/1999/xlink" xlink:title="Pronotal width: maximum width of pronotum, measured in dorsal view" id="ABBRID0EJUBI" xlink:type="simple">PrW</abbrev> 0.97–1.11; <abbrev xmlns:xlink="http://www.w3.org/1999/xlink" xlink:title="Weber’s length: diagonal length of mesosoma from anteriormost point of pronotum (excluding neck) to posteriormost point of propodeal lobe, measured in lateral view" id="ABBRID0ENUBI" xlink:type="simple">WL</abbrev> 2.91–3.26; <abbrev xmlns:xlink="http://www.w3.org/1999/xlink" xlink:title="Petiole length: length of petiole from the anteriormost point of the petiole (including petiole peduncle) to the posteriormost point, measured in lateral view" id="ABBRID0ERUBI" xlink:type="simple">PeL</abbrev> 0.92–1.07; <abbrev xmlns:xlink="http://www.w3.org/1999/xlink" xlink:title="Petiole height: height of petiole from the most ventral margin of the subpetiolar process to the highest point of petiolar dorsal margin, measured in lateral view" id="ABBRID0EVUBI" xlink:type="simple">PeH</abbrev> 0.87–0.99; <abbrev xmlns:xlink="http://www.w3.org/1999/xlink" xlink:title="Petiole width: maximum width of petiole in dorsal view" id="ABBRID0EZUBI" xlink:type="simple">PeW</abbrev> 0.35–0.65; DPL 0.9–1.02; <abbrev xmlns:xlink="http://www.w3.org/1999/xlink" xlink:title="Cephalic index: HW / HL × 10" id="ABBRID0E4UBI" xlink:type="simple">CI</abbrev> 62.84–67.07; <abbrev xmlns:xlink="http://www.w3.org/1999/xlink" xlink:title="Clypeus index: CML / HL × 10" id="ABBRID0EBVBI" xlink:type="simple">CLI</abbrev> 20.97–24.54; <abbrev xmlns:xlink="http://www.w3.org/1999/xlink" xlink:title="Scape index: SL / HW × 10" id="ABBRID0EFVBI" xlink:type="simple">SI</abbrev> 153.66–174.8; <abbrev xmlns:xlink="http://www.w3.org/1999/xlink" xlink:title="Ocular index: EL / HLL × 10" id="ABBRID0EJVBI" xlink:type="simple">OI</abbrev> 29.39–33.12; <abbrev xmlns:xlink="http://www.w3.org/1999/xlink" xlink:title="Lateral petiole index: PeH / PeL × 10" id="ABBRID0ENVBI" xlink:type="simple">LPI</abbrev> 89.2–318.31; <abbrev xmlns:xlink="http://www.w3.org/1999/xlink" xlink:title="Dorsal petiole index: PeW / DpeL × 10" id="ABBRID0ERVBI" xlink:type="simple">DPI</abbrev> 39.4–67.12.</p><p>Ergatoid queen (<italic>n</italic> = 1): <abbrev xmlns:xlink="http://www.w3.org/1999/xlink" xlink:title="Head length: the length of head from the anteriormost point of the clypeal lobe to the posteriormost point of the head capsule, measured in full face view" id="ABBRID0EZVBI" xlink:type="simple">HL</abbrev> 1.63; <abbrev xmlns:xlink="http://www.w3.org/1999/xlink" xlink:title="Lateral head margin length: length of head from mandibular base to posteriormost margin of head capsule, measured in full face view" id="ABBRID0E4VBI" xlink:type="simple">HLL</abbrev> 1.29; <abbrev xmlns:xlink="http://www.w3.org/1999/xlink" xlink:title="Anterior head length: length of head from mandibular base to anteriormost point of eye, measured in full face view" id="ABBRID0EBWBI" xlink:type="simple">HLA</abbrev> 0.36; <abbrev xmlns:xlink="http://www.w3.org/1999/xlink" xlink:title="Head width: maximum width of head, excluding eyes, measured in full face view" id="ABBRID0EFWBI" xlink:type="simple">HW</abbrev> 1.67; <abbrev xmlns:xlink="http://www.w3.org/1999/xlink" xlink:title="Clypeal median lobe length: length of the clypeal lobe from anteriormost margin to the anterior margin of the torulus, measured in full face view" id="ABBRID0EJWBI" xlink:type="simple">CML</abbrev> 0.4; <abbrev xmlns:xlink="http://www.w3.org/1999/xlink" xlink:title="Scape length: diagonal length of scape excluding the neck and basal condyle" id="ABBRID0ENWBI" xlink:type="simple">SL</abbrev> 1.53; <abbrev xmlns:xlink="http://www.w3.org/1999/xlink" xlink:title="Antennal segment II length: maximum length of pedicel (antennal segment II), measured in dorsal view" id="ABBRID0ERWBI" xlink:type="simple">AII</abbrev> 0.22; <abbrev xmlns:xlink="http://www.w3.org/1999/xlink" xlink:title="Antennal flagellomere I length: maximum length first flagellar segment, measured in dorsal view" id="ABBRID0EVWBI" xlink:type="simple">AFI</abbrev> 0.35; <abbrev xmlns:xlink="http://www.w3.org/1999/xlink" xlink:title="Antennal flagellomere II length: maximum length of second flagellar segment, measured in dorsal view" id="ABBRID0EZWBI" xlink:type="simple">AFII</abbrev> 0.29; <abbrev xmlns:xlink="http://www.w3.org/1999/xlink" xlink:title="Eye length: the maximum diameter of the compound eye in lateral view" id="ABBRID0E4WBI" xlink:type="simple">EL</abbrev> 0.42; <abbrev xmlns:xlink="http://www.w3.org/1999/xlink" xlink:title="Mandibular length: length of mandible from base to apex, measured in full face view" id="ABBRID0EBXBI" xlink:type="simple">ML</abbrev> 0.84; <abbrev xmlns:xlink="http://www.w3.org/1999/xlink" xlink:title="Pronotal length: diagonal length of pronotum measured from anteriormost point of pronotum (excluding neck), to posteriormost margin, measured in lateral view" id="ABBRID0EFXBI" xlink:type="simple">PrL</abbrev> 1.05; <abbrev xmlns:xlink="http://www.w3.org/1999/xlink" xlink:title="Pronotal height: height of pronotum from the posterior base of the pronotum to the highest point of pronotum dorsum, measured in lateral view" id="ABBRID0EJXBI" xlink:type="simple">PrH</abbrev> 0.79; <abbrev xmlns:xlink="http://www.w3.org/1999/xlink" xlink:title="Pronotal width: maximum width of pronotum, measured in dorsal view" id="ABBRID0ENXBI" xlink:type="simple">PrW</abbrev> 0.99; <abbrev xmlns:xlink="http://www.w3.org/1999/xlink" xlink:title="Weber’s length: diagonal length of mesosoma from anteriormost point of pronotum (excluding neck) to posteriormost point of propodeal lobe, measured in lateral view" id="ABBRID0ERXBI" xlink:type="simple">WL</abbrev> 2.71; <abbrev xmlns:xlink="http://www.w3.org/1999/xlink" xlink:title="Petiole length: length of petiole from the anteriormost point of the petiole (including petiole peduncle) to the posteriormost point, measured in lateral view" id="ABBRID0EVXBI" xlink:type="simple">PeL</abbrev> 0.73; <abbrev xmlns:xlink="http://www.w3.org/1999/xlink" xlink:title="Petiole height: height of petiole from the most ventral margin of the subpetiolar process to the highest point of petiolar dorsal margin, measured in lateral view" id="ABBRID0EZXBI" xlink:type="simple">PeH</abbrev> 0.84; <abbrev xmlns:xlink="http://www.w3.org/1999/xlink" xlink:title="Petiole width: maximum width of petiole in dorsal view" id="ABBRID0E4XBI" xlink:type="simple">PeW</abbrev> 0.55; DPL 0.71; <abbrev xmlns:xlink="http://www.w3.org/1999/xlink" xlink:title="Cephalic index: HW / HL × 10" id="ABBRID0EBYBI" xlink:type="simple">CI</abbrev> 102.52; <abbrev xmlns:xlink="http://www.w3.org/1999/xlink" xlink:title="Clypeus index: CML / HL × 10" id="ABBRID0EFYBI" xlink:type="simple">CLI</abbrev> 24.25; <abbrev xmlns:xlink="http://www.w3.org/1999/xlink" xlink:title="Scape index: SL / HW × 10" id="ABBRID0EJYBI" xlink:type="simple">SI</abbrev> 91.8; <abbrev xmlns:xlink="http://www.w3.org/1999/xlink" xlink:title="Ocular index: EL / HLL × 10" id="ABBRID0ENYBI" xlink:type="simple">OI</abbrev> 32.87; <abbrev xmlns:xlink="http://www.w3.org/1999/xlink" xlink:title="Lateral petiole index: PeH / PeL × 10" id="ABBRID0ERYBI" xlink:type="simple">LPI</abbrev> 114.93; <abbrev xmlns:xlink="http://www.w3.org/1999/xlink" xlink:title="Dorsal petiole index: PeW / DpeL × 10" id="ABBRID0EVYBI" xlink:type="simple">DPI</abbrev> 77.75.</p></tp:treatment-sec><tp:treatment-sec sec-type="Morphological variation" id="SECID0EZYBI"><title>Morphological variation.</title><p>Specimens collected in Hong Kong match well with the description provided by Forel, 1905 of <italic><tp:taxon-name><tp:taxon-name-part taxon-name-part-type="genus" reg="Leptogenys">L.</tp:taxon-name-part><tp:taxon-name-part taxon-name-part-type="species" reg="kraepelini">kraepelini</tp:taxon-name-part></tp:taxon-name></italic>. However, the sculpture on the propodeum (as ‘sloping surface of the metanotum’ in <xref ref-type="bibr" rid="B13">Forel 1905</xref>) is not entirely ‘smooth’ (<xref ref-type="bibr" rid="B13">Forel 1905</xref>), but instead with transverse striations of varying degrees of pronunciation from few to many striae. <xref ref-type="bibr" rid="B44">Xu and He (2015)</xref> utilised this character (among others) to differentiate <italic><tp:taxon-name><tp:taxon-name-part taxon-name-part-type="genus" reg="Leptogenys">L.</tp:taxon-name-part><tp:taxon-name-part taxon-name-part-type="species" reg="kraepelini">kraepelini</tp:taxon-name-part></tp:taxon-name></italic> from <italic><tp:taxon-name><tp:taxon-name-part taxon-name-part-type="genus" reg="Leptogenys">L.</tp:taxon-name-part><tp:taxon-name-part taxon-name-part-type="species" reg="chinensis">chinensis</tp:taxon-name-part></tp:taxon-name></italic> (Mayr, 1870), <italic><tp:taxon-name><tp:taxon-name-part taxon-name-part-type="genus" reg="Leptogenys">L.</tp:taxon-name-part><tp:taxon-name-part taxon-name-part-type="species" reg="chinensis">chinensis</tp:taxon-name-part></tp:taxon-name></italic> having transverse striation and <italic><tp:taxon-name><tp:taxon-name-part taxon-name-part-type="genus" reg="Leptogenys">L.</tp:taxon-name-part><tp:taxon-name-part taxon-name-part-type="species" reg="kraepelini">kraepelini</tp:taxon-name-part></tp:taxon-name></italic> lacking it. Such striations appear absent in the dorsal image of the <italic><tp:taxon-name><tp:taxon-name-part taxon-name-part-type="genus" reg="Leptogenys">L.</tp:taxon-name-part><tp:taxon-name-part taxon-name-part-type="species" reg="kraepelini">kraepelini</tp:taxon-name-part></tp:taxon-name></italic> (<ext-link xmlns:xlink="http://www.w3.org/1999/xlink" xlink:href="http://www.antweb.org/specimen/CASENT0281936" ext-link-type="uri" xlink:type="simple">CASENT0281936</ext-link>, <ext-link xmlns:xlink="http://www.w3.org/1999/xlink" xlink:type="simple" ext-link-type="uri" xlink:href="http://antweb.org">antweb.org</ext-link>) studied by <xref ref-type="bibr" rid="B44">Xu and He (2015)</xref>. However, this specimen (from West Java) could represent a morphological extreme for this character. With a large distribution across Southeast Asia, this species likely shows a high degree of morphological variability similar to <italic><tp:taxon-name><tp:taxon-name-part taxon-name-part-type="genus" reg="Leptogenys">L.</tp:taxon-name-part><tp:taxon-name-part taxon-name-part-type="species" reg="diminuta">diminuta</tp:taxon-name-part></tp:taxon-name></italic> and <italic><tp:taxon-name><tp:taxon-name-part taxon-name-part-type="genus" reg="Leptogenys">L.</tp:taxon-name-part><tp:taxon-name-part taxon-name-part-type="species" reg="kitteli">kitteli</tp:taxon-name-part></tp:taxon-name></italic>. We suggest that this character should be treated with caution until the holotype specimen and additional material of <italic><tp:taxon-name><tp:taxon-name-part taxon-name-part-type="genus" reg="Leptogenys">L.</tp:taxon-name-part><tp:taxon-name-part taxon-name-part-type="species" reg="kraepelini">kraepelini</tp:taxon-name-part></tp:taxon-name></italic> can be more closely scrutinised. Within Hong Kong, morphological variation appears to be limited. Most variation is associated with colour, with workers varying from reddish brown to jet-black, to black with a blue iridescent shine. The possibility of cryptic species within <italic><tp:taxon-name><tp:taxon-name-part taxon-name-part-type="genus" reg="Leptogenys">L.</tp:taxon-name-part><tp:taxon-name-part taxon-name-part-type="species" reg="kraepelini">kraepelini</tp:taxon-name-part></tp:taxon-name></italic> and <italic><tp:taxon-name><tp:taxon-name-part taxon-name-part-type="genus" reg="Leptogenys">L.</tp:taxon-name-part><tp:taxon-name-part taxon-name-part-type="species" reg="chinensis">chinensis</tp:taxon-name-part></tp:taxon-name></italic> requires further taxonomic investigation which is not within the scope of this study. As such, despite ergatoids presented here we refrain from describing them.</p><fig id="F15" position="float" orientation="portrait"><object-id xmlns:xlink="http://www.w3.org/1999/xlink" content-type="doi" xlink:type="simple">10.3897/zookeys.1202.120214.figure15</object-id><object-id xmlns:xlink="http://www.w3.org/1999/xlink" content-type="arpha" xlink:type="simple">C4FA6BBF-293B-5111-9E40-3A0F4445E979</object-id><label>Figure 15.</label><caption><p><italic><tp:taxon-name><tp:taxon-name-part taxon-name-part-type="genus" reg="Leptogenys">Leptogenys</tp:taxon-name-part><tp:taxon-name-part taxon-name-part-type="species" reg="kraepelini">kraepelini</tp:taxon-name-part></tp:taxon-name></italic> (RHL00392) and ergatoid (ANTWEB1010172) <bold>A</bold> worker in lateral view <bold>B</bold> worker in dorsal view <bold>C</bold> worker in head in full face view <bold>D</bold> ergatoid in lateral view <bold>E</bold> ergatoid in lateral view and <bold>F</bold> ergatoid in dorsal view.</p></caption><graphic xmlns:xlink="http://www.w3.org/1999/xlink" xlink:href="zookeys-1202-169_article-120214__-g015.jpg" position="float" orientation="portrait" xlink:type="simple" id="oo_1051509.jpg"><uri content-type="original_file" xlink:type="simple">https://binary.pensoft.net/fig/1051509</uri></graphic></fig></tp:treatment-sec><tp:treatment-sec sec-type="comparisons" id="SECID0EW5BI"><title>Comparative notes.</title><p>This species highly resembles <italic><tp:taxon-name><tp:taxon-name-part taxon-name-part-type="genus" reg="Leptogenys">L.</tp:taxon-name-part><tp:taxon-name-part taxon-name-part-type="species" reg="peuqueti">peuqueti</tp:taxon-name-part></tp:taxon-name></italic> and <italic><tp:taxon-name><tp:taxon-name-part taxon-name-part-type="genus" reg="Leptogenys">L.</tp:taxon-name-part><tp:taxon-name-part taxon-name-part-type="species" reg="grohli">grohli</tp:taxon-name-part></tp:taxon-name></italic> within Hong Kong. However, <italic><tp:taxon-name><tp:taxon-name-part taxon-name-part-type="genus" reg="Leptogenys">L.</tp:taxon-name-part><tp:taxon-name-part taxon-name-part-type="species" reg="kraepelini">kraepelini</tp:taxon-name-part></tp:taxon-name></italic> can be separated from both species by its much larger size, the distinctly posteriorly projecting propodeal lobes and the truncated anterior clypeal margin. <italic><tp:taxon-name><tp:taxon-name-part taxon-name-part-type="genus" reg="Leptogenys">Leptogenys</tp:taxon-name-part><tp:taxon-name-part taxon-name-part-type="species" reg="kraepelini">kraepelini</tp:taxon-name-part></tp:taxon-name></italic> has been confused with <italic><tp:taxon-name><tp:taxon-name-part taxon-name-part-type="genus" reg="Leptogenys">L.</tp:taxon-name-part><tp:taxon-name-part taxon-name-part-type="species" reg="chinensis">chinensis</tp:taxon-name-part></tp:taxon-name></italic> in the past (<xref ref-type="bibr" rid="B44">Xu and He 2015</xref>). However, <italic><tp:taxon-name><tp:taxon-name-part taxon-name-part-type="genus" reg="Leptogenys">L.</tp:taxon-name-part><tp:taxon-name-part taxon-name-part-type="species" reg="kraepelini">kraepelini</tp:taxon-name-part></tp:taxon-name></italic> has a rectangular head that does not significantly narrow behind the eyes as in <italic><tp:taxon-name><tp:taxon-name-part taxon-name-part-type="genus" reg="Leptogenys">L.</tp:taxon-name-part><tp:taxon-name-part taxon-name-part-type="species" reg="chinensis">chinensis</tp:taxon-name-part></tp:taxon-name></italic>; has punctuate sculpture between the clypeus and eyes which <italic><tp:taxon-name><tp:taxon-name-part taxon-name-part-type="genus" reg="Leptogenys">L.</tp:taxon-name-part><tp:taxon-name-part taxon-name-part-type="species" reg="chinensis">chinensis</tp:taxon-name-part></tp:taxon-name></italic> lacks, and a straight anterolateral clypeal margin which is sinuate in <italic><tp:taxon-name><tp:taxon-name-part taxon-name-part-type="genus" reg="Leptogenys">L.</tp:taxon-name-part><tp:taxon-name-part taxon-name-part-type="species" reg="chinensis">chinensis</tp:taxon-name-part></tp:taxon-name></italic>. More differing characters will likely be revealed upon closer inspection of type material and the examination of more specimens from across the wider region. Specimens previous determined to be <italic><tp:taxon-name><tp:taxon-name-part taxon-name-part-type="genus" reg="Leptogenys">L.</tp:taxon-name-part><tp:taxon-name-part taxon-name-part-type="species" reg="chinensis">chinensis</tp:taxon-name-part></tp:taxon-name></italic> from Guangdong were not examined in this study (<xref ref-type="bibr" rid="B42">Wu et al. 2008</xref>; <xref ref-type="bibr" rid="B45">Zhao et al. 2009</xref>). Such specimens should be re-examined, especially considering <italic><tp:taxon-name><tp:taxon-name-part taxon-name-part-type="genus" reg="Leptogenys">L.</tp:taxon-name-part><tp:taxon-name-part taxon-name-part-type="species" reg="kraepelini">kraepelini</tp:taxon-name-part></tp:taxon-name></italic> is now confirmed from Guangdong and Hong Kong (this study), as well as the previously known misidentifications of <italic><tp:taxon-name><tp:taxon-name-part taxon-name-part-type="genus" reg="Leptogenys">L.</tp:taxon-name-part><tp:taxon-name-part taxon-name-part-type="species" reg="chinensis">chinensis</tp:taxon-name-part></tp:taxon-name></italic> for <italic><tp:taxon-name><tp:taxon-name-part taxon-name-part-type="genus" reg="Leptogenys">L.</tp:taxon-name-part><tp:taxon-name-part taxon-name-part-type="species" reg="kraepelini">kraepelini</tp:taxon-name-part></tp:taxon-name></italic> (and <italic><tp:taxon-name><tp:taxon-name-part taxon-name-part-type="genus" reg="Leptogenys">L.</tp:taxon-name-part><tp:taxon-name-part taxon-name-part-type="species" reg="peuqueti">peuqueti</tp:taxon-name-part></tp:taxon-name></italic>) in the past.</p></tp:treatment-sec><tp:treatment-sec sec-type="distribution" id="SECID0ECECI"><title>Distribution.</title><p><italic><tp:taxon-name><tp:taxon-name-part taxon-name-part-type="genus" reg="Leptogenys">Leptogenys</tp:taxon-name-part><tp:taxon-name-part taxon-name-part-type="species" reg="kraepelini">kraepelini</tp:taxon-name-part></tp:taxon-name></italic> is widely distributed across Indomalaya, recorded from China (Yunnan and Hong Kong SAR), Vietnam, Laos, Thailand, Malaysia Peninsula, Singapore, Borneo, Sumatra, and Java (<xref ref-type="bibr" rid="B4">Bakhtiar and Chiang 2010</xref>; <xref ref-type="bibr" rid="B44">Xu and He 2015</xref>; <xref ref-type="bibr" rid="B20">Janicki et al. 2016</xref>; <xref ref-type="bibr" rid="B15">Guénard et al. 2017</xref>; <xref ref-type="bibr" rid="B22">Khachonpisitsak et al. 2020</xref>; <xref ref-type="bibr" rid="B39">Wang et al. 2022</xref>). This species is currently absent from many southern Chinese provinces which likely reflects sampling effort in these regions, or has been incorrectly identified as <italic><tp:taxon-name><tp:taxon-name-part taxon-name-part-type="genus" reg="Leptogenys">L.</tp:taxon-name-part><tp:taxon-name-part taxon-name-part-type="species" reg="chinensis">chinensis</tp:taxon-name-part></tp:taxon-name></italic>.</p></tp:treatment-sec><tp:treatment-sec sec-type="ecology" id="SECID0EWFCI"><title>Ecology.</title><p>This species is known to nest within rotting wood in young to old growth secondary and shrublands but is seemingly absent from highly disturbed environments. Specimens have been collected either individually or in small groups (three individuals) during the day, with colonies reproducing through ergatoid queens (<xref ref-type="bibr" rid="B18">Ito 1997</xref>). <italic><tp:taxon-name><tp:taxon-name-part taxon-name-part-type="genus" reg="Leptogenys">Leptogenys</tp:taxon-name-part><tp:taxon-name-part taxon-name-part-type="species" reg="kraepelini">kraepelini</tp:taxon-name-part></tp:taxon-name></italic> appears to have a specialised diet on earwigs (<xref ref-type="bibr" rid="B35">Steghaus-Kovac and Maschwitz 1993</xref>) but has been observed preying upon termites in Hong Kong (CYLT pers. obs.).</p></tp:treatment-sec><tp:treatment-sec sec-type="material" id="SECID0EPGCI"><title>Material examined.</title><p>Workers (<italic>n</italic> = 38): China • 1 worker; Hong Kong SAR, The Peak; 13 Jul. 1992; J.R.Fellowes leg.; <abbrev xmlns:xlink="http://www.w3.org/1999/xlink" xlink:title="Hong Kong Biodiversity Museum, University of Hong Kong" id="ABBRID0EXGCI" xlink:type="simple">HKBM</abbrev> MBS006905. • 1 worker; Hong Kong SAR, Hong Kong Island, The Peak; 24 Sep. 1993; J.R.Fellowes leg.; <abbrev xmlns:xlink="http://www.w3.org/1999/xlink" xlink:title="Hong Kong Biodiversity Museum, University of Hong Kong" id="ABBRID0E2GCI" xlink:type="simple">HKBM</abbrev> MBS015288. • 1 worker; Hong Kong SAR, The Peak; 27 Sep. 1994; J.R.Fellowes leg.; <abbrev xmlns:xlink="http://www.w3.org/1999/xlink" xlink:title="Hong Kong Biodiversity Museum, University of Hong Kong" id="ABBRID0E6GCI" xlink:type="simple">HKBM</abbrev> MBS006660. • 1 worker; Guangdong Prov. Daw U Ling; 28 Apr. 1997; J.R.Fellowes leg.; <abbrev xmlns:xlink="http://www.w3.org/1999/xlink" xlink:title="Hong Kong Biodiversity Museum, University of Hong Kong" id="ABBRID0EDHCI" xlink:type="simple">HKBM</abbrev> MBS015287 • 1 worker; Hong Kong SAR, Victoria Park; 27 Jun. 1999; SK.Yamane leg.; <abbrev xmlns:xlink="http://www.w3.org/1999/xlink" xlink:title="Seiki Yamane Collection, Kitakyushu Museum of Natural History and Human History, Kitakyushu, Fukuoka, Japa" id="ABBRID0EHHCI" xlink:type="simple">SKYC</abbrev> MBS006658, MBS006659. • 1 worker; Hong Kong SAR, Shing Mun Reservoir; <named-content xmlns:xlink="http://www.w3.org/1999/xlink" content-type="dwc:verbatimCoordinates" xlink:type="simple"><named-content content-type="geo-json" specific-use="{&#34;type&#34;:&#34;Point&#34;,&#34;coordinates&#34;:[114.152680,22.397370]}" id="NCID0EOHCI" xlink:type="simple">22.39737, 114.15268</named-content></named-content>; 230 m a.s.l.; 6 Jul. 2011; P.S.Ward leg.; Secondary forest, ex. decay wood; <abbrev xmlns:xlink="http://www.w3.org/1999/xlink" xlink:title="Insect Biodiversity and Biogeography Laboratory, The University of Hong Kong" id="ABBRID0ETHCI" xlink:type="simple">IBBL</abbrev> ANTWEB1010182. • 1 worker; Hong Kong SAR, Shing Mun; <named-content xmlns:xlink="http://www.w3.org/1999/xlink" content-type="dwc:verbatimCoordinates" xlink:type="simple"><named-content content-type="geo-json" specific-use="{&#34;type&#34;:&#34;Point&#34;,&#34;coordinates&#34;:[114.153000,22.396930]}" id="NCID0E1HCI" xlink:type="simple">22.39693, 114.153</named-content></named-content>; 240 m a.s.l.; 14 May. 2015; R.H.Lee leg.; Feng Shui Forest, Pitfall trap; <abbrev xmlns:xlink="http://www.w3.org/1999/xlink" xlink:title="Insect Biodiversity and Biogeography Laboratory, The University of Hong Kong" id="ABBRID0E6HCI" xlink:type="simple">IBBL</abbrev> RHL00364, RHL00367, RHL00392, RHL00407. • 1 worker; Hong Kong SAR, Sunset Peak; <named-content xmlns:xlink="http://www.w3.org/1999/xlink" content-type="dwc:verbatimCoordinates" xlink:type="simple"><named-content content-type="geo-json" specific-use="{&#34;type&#34;:&#34;Point&#34;,&#34;coordinates&#34;:[113.953000,22.266000]}" id="NCID0EGICI" xlink:type="simple">22.266, 113.953</named-content></named-content>; 430 m a.s.l.; 3 Jun. 2015; R.H.Lee leg.; Secondary forest, Pitfall trap; <abbrev xmlns:xlink="http://www.w3.org/1999/xlink" xlink:title="Insect Biodiversity and Biogeography Laboratory, The University of Hong Kong" id="ABBRID0ELICI" xlink:type="simple">IBBL</abbrev> RHL00928. • 1 worker; Hong Kong SAR, Aberdeen Reservoir; <named-content xmlns:xlink="http://www.w3.org/1999/xlink" content-type="dwc:verbatimCoordinates" xlink:type="simple"><named-content content-type="geo-json" specific-use="{&#34;type&#34;:&#34;Point&#34;,&#34;coordinates&#34;:[114.160000,22.259000]}" id="NCID0ESICI" xlink:type="simple">22.259, 114.16</named-content></named-content>; 170 m a.s.l.; 26 Jun. 2015; R.H.Lee leg.; Secondary forest, Pitfall trap; <abbrev xmlns:xlink="http://www.w3.org/1999/xlink" xlink:title="Insect Biodiversity and Biogeography Laboratory, The University of Hong Kong" id="ABBRID0EXICI" xlink:type="simple">IBBL</abbrev> RHL00861. • 1 worker; Hong Kong SAR, Aberdeen Reservoir; <named-content xmlns:xlink="http://www.w3.org/1999/xlink" content-type="dwc:verbatimCoordinates" xlink:type="simple"><named-content content-type="geo-json" specific-use="{&#34;type&#34;:&#34;Point&#34;,&#34;coordinates&#34;:[114.160000,22.262000]}" id="NCID0E5ICI" xlink:type="simple">22.262, 114.16</named-content></named-content>; 180 m a.s.l.; 26 Jun. 2015; R.H.Lee leg.; Secondary forest, Pitfall trap; <abbrev xmlns:xlink="http://www.w3.org/1999/xlink" xlink:title="Insect Biodiversity and Biogeography Laboratory, The University of Hong Kong" id="ABBRID0EDJCI" xlink:type="simple">IBBL</abbrev> RHL01297. • 1 worker; Hong Kong SAR, The Peak; <named-content xmlns:xlink="http://www.w3.org/1999/xlink" content-type="dwc:verbatimCoordinates" xlink:type="simple"><named-content content-type="geo-json" specific-use="{&#34;type&#34;:&#34;Point&#34;,&#34;coordinates&#34;:[114.143000,22.277000]}" id="NCID0EKJCI" xlink:type="simple">22.277, 114.143</named-content></named-content>; 450 m a.s.l.; 17 Aug. 2015; R.H.Lee leg.; Secondary forest, Pitfall trap; <abbrev xmlns:xlink="http://www.w3.org/1999/xlink" xlink:title="Insect Biodiversity and Biogeography Laboratory, The University of Hong Kong" id="ABBRID0EPJCI" xlink:type="simple">IBBL</abbrev> RHL02628. • 1 worker; Hong Kong SAR, Kap Lung; <named-content xmlns:xlink="http://www.w3.org/1999/xlink" content-type="dwc:verbatimCoordinates" xlink:type="simple"><named-content content-type="geo-json" specific-use="{&#34;type&#34;:&#34;Point&#34;,&#34;coordinates&#34;:[114.102220,22.416660]}" id="NCID0EWJCI" xlink:type="simple">22.41666, 114.10222</named-content></named-content>; 256 m a.s.l.; 19 Sep. 2015; T.Tsang leg.; Winkler leaf litter Ex; <abbrev xmlns:xlink="http://www.w3.org/1999/xlink" xlink:title="Insect Biodiversity and Biogeography Laboratory, The University of Hong Kong" id="ABBRID0E2JCI" xlink:type="simple">IBBL</abbrev> TT01228. • 1 worker; Hong Kong SAR, Tai Tam; <named-content xmlns:xlink="http://www.w3.org/1999/xlink" content-type="dwc:verbatimCoordinates" xlink:type="simple"><named-content content-type="geo-json" specific-use="{&#34;type&#34;:&#34;Point&#34;,&#34;coordinates&#34;:[114.093000,22.396000]}" id="NCID0ECKCI" xlink:type="simple">22.396, 114.093</named-content></named-content>; 420 m a.s.l.; 26 Oct. 2015; R.H.Lee leg.; Bamboo, Pitfall trap; <abbrev xmlns:xlink="http://www.w3.org/1999/xlink" xlink:title="Insect Biodiversity and Biogeography Laboratory, The University of Hong Kong" id="ABBRID0EHKCI" xlink:type="simple">IBBL</abbrev> RHL02778. • 1 worker; Hong Kong SAR, Shing Mun; <named-content xmlns:xlink="http://www.w3.org/1999/xlink" content-type="dwc:verbatimCoordinates" xlink:type="simple"><named-content content-type="geo-json" specific-use="{&#34;type&#34;:&#34;Point&#34;,&#34;coordinates&#34;:[114.153000,22.396930]}" id="NCID0EOKCI" xlink:type="simple">22.39693, 114.153</named-content></named-content>; 240 m a.s.l.; 17 May. 2016; R.H.Lee leg.; Feng Shui Forest, Winkler leaf litter Ex; <abbrev xmlns:xlink="http://www.w3.org/1999/xlink" xlink:title="Insect Biodiversity and Biogeography Laboratory, The University of Hong Kong" id="ABBRID0ETKCI" xlink:type="simple">IBBL</abbrev> RHL03204. • 1 worker; Hong Kong SAR, Lung Fu Shan; <named-content xmlns:xlink="http://www.w3.org/1999/xlink" content-type="dwc:verbatimCoordinates" xlink:type="simple"><named-content content-type="geo-json" specific-use="{&#34;type&#34;:&#34;Point&#34;,&#34;coordinates&#34;:[114.141990,22.276030]}" id="NCID0E1KCI" xlink:type="simple">22.27603, 114.14199</named-content></named-content>; 400 m a.s.l.; 11 Jul. 2016; R.H.Lee leg.; Secondary forest, Winkler leaf litter Ex; <abbrev xmlns:xlink="http://www.w3.org/1999/xlink" xlink:title="Insect Biodiversity and Biogeography Laboratory, The University of Hong Kong" id="ABBRID0E6KCI" xlink:type="simple">IBBL</abbrev> RHL-SIA-89. • 1 worker; Hong Kong SAR, Tai Lam Country Park; <named-content xmlns:xlink="http://www.w3.org/1999/xlink" content-type="dwc:verbatimCoordinates" xlink:type="simple"><named-content content-type="geo-json" specific-use="{&#34;type&#34;:&#34;Point&#34;,&#34;coordinates&#34;:[114.047130,22.375980]}" id="NCID0EGLCI" xlink:type="simple">22.37598, 114.04713</named-content></named-content>; 200 m a.s.l.; 3 Nov. 2017; R.Cheung &amp; M.Pierce leg.; Winkler leaf litter Ex; <abbrev xmlns:xlink="http://www.w3.org/1999/xlink" xlink:title="Hong Kong Biodiversity Museum, University of Hong Kong" id="ABBRID0ELLCI" xlink:type="simple">HKBM</abbrev> MBS011437. • 1 worker; Hong Kong SAR, Wong Lung Hang; <named-content xmlns:xlink="http://www.w3.org/1999/xlink" content-type="dwc:verbatimCoordinates" xlink:type="simple"><named-content content-type="geo-json" specific-use="{&#34;type&#34;:&#34;Point&#34;,&#34;coordinates&#34;:[113.952400,22.266800]}" id="NCID0ESLCI" xlink:type="simple">22.2668, 113.9524</named-content></named-content>; 400 m a.s.l.; 11 May. 2023; M.T.Hamer leg.; Young secondary forest, Hand collection; <abbrev xmlns:xlink="http://www.w3.org/1999/xlink" xlink:title="Insect Biodiversity and Biogeography Laboratory, The University of Hong Kong" id="ABBRID0EXLCI" xlink:type="simple">IBBL</abbrev> ANTWEB101020. • 1 worker; Hong Kong SAR, Lantau; A Po Long; <named-content xmlns:xlink="http://www.w3.org/1999/xlink" content-type="dwc:verbatimCoordinates" xlink:type="simple"><named-content content-type="geo-json" specific-use="{&#34;type&#34;:&#34;Point&#34;,&#34;coordinates&#34;:[113.983500,22.281860]}" id="NCID0E5LCI" xlink:type="simple">22.28186, 113.9835</named-content></named-content>; 200 m a.s.l.; 5 Jun. 2023; M.T.Hamer leg.; Young secondary forest, Hand collection; <abbrev xmlns:xlink="http://www.w3.org/1999/xlink" xlink:title="Insect Biodiversity and Biogeography Laboratory, The University of Hong Kong" id="ABBRID0EDMCI" xlink:type="simple">IBBL</abbrev> ANTWEB1010131, ANTWEB1010132, ANTWEB1010176. • 1 worker; Hong Kong SAR, Sunset Peak, Wong Lung Hang path; <named-content xmlns:xlink="http://www.w3.org/1999/xlink" content-type="dwc:verbatimCoordinates" xlink:type="simple"><named-content content-type="geo-json" specific-use="{&#34;type&#34;:&#34;Point&#34;,&#34;coordinates&#34;:[113.959060,22.260200]}" id="NCID0EKMCI" xlink:type="simple">22.2602, 113.95906</named-content></named-content>; 650 m a.s.l.; 7 Jul. 2023; M.T.Hamer leg.; Montane forest, Hand collection; <abbrev xmlns:xlink="http://www.w3.org/1999/xlink" xlink:title="Insect Biodiversity and Biogeography Laboratory, The University of Hong Kong" id="ABBRID0EPMCI" xlink:type="simple">IBBL</abbrev> ANTWEB1010121. • 5 workers; Hong Kong SAR, Tai Mo Shan; <named-content xmlns:xlink="http://www.w3.org/1999/xlink" content-type="dwc:verbatimCoordinates" xlink:type="simple"><named-content content-type="geo-json" specific-use="{&#34;type&#34;:&#34;Point&#34;,&#34;coordinates&#34;:[114.106300,22.405850]}" id="NCID0EWMCI" xlink:type="simple">22.40585, 114.1063</named-content></named-content>; 517 m a.s.l.; 26 Aug. 2023; M.T.Hamer leg.; Secondary forest, ex. Decay wood; <abbrev xmlns:xlink="http://www.w3.org/1999/xlink" xlink:title="Insect Biodiversity and Biogeography Laboratory, The University of Hong Kong" id="ABBRID0E2MCI" xlink:type="simple">IBBL</abbrev> MTH70, MTH157. • 1 worker; Hong Kong SAR, Tai Mo Shan; <named-content xmlns:xlink="http://www.w3.org/1999/xlink" content-type="dwc:verbatimCoordinates" xlink:type="simple"><named-content content-type="geo-json" specific-use="{&#34;type&#34;:&#34;Point&#34;,&#34;coordinates&#34;:[114.106910,22.404030]}" id="NCID0ECNCI" xlink:type="simple">22.40403, 114.10691</named-content></named-content>; 471 m a.s.l.; 3 Sep. 2023; M.T.Hamer leg.; Secondary forest, Nest ex. decay log; <abbrev xmlns:xlink="http://www.w3.org/1999/xlink" xlink:title="Insect Biodiversity and Biogeography Laboratory, The University of Hong Kong" id="ABBRID0EHNCI" xlink:type="simple">IBBL</abbrev> ANTWEB1010169, ANTWEB1010174. • 1 worker; Hong Kong SAR, Tai Mo Shan; Kap Lung Forest Trail; <named-content xmlns:xlink="http://www.w3.org/1999/xlink" content-type="dwc:verbatimCoordinates" xlink:type="simple"><named-content content-type="geo-json" specific-use="{&#34;type&#34;:&#34;Point&#34;,&#34;coordinates&#34;:[114.104510,22.410880]}" id="NCID0EONCI" xlink:type="simple">22.41088, 114.10451</named-content></named-content>; 450 m a.s.l.; 3 Sep. 2023; M.T.Hamer leg.; Secondary forest, ex.decaying log; <abbrev xmlns:xlink="http://www.w3.org/1999/xlink" xlink:title="Insect Biodiversity and Biogeography Laboratory, The University of Hong Kong" id="ABBRID0ETNCI" xlink:type="simple">IBBL</abbrev> MTH276. • 1 worker; Hong Kong SAR, Severn Road; <named-content xmlns:xlink="http://www.w3.org/1999/xlink" content-type="dwc:verbatimCoordinates" xlink:type="simple"><named-content content-type="geo-json" specific-use="{&#34;type&#34;:&#34;Point&#34;,&#34;coordinates&#34;:[114.156210,22.270440]}" id="NCID0E1NCI" xlink:type="simple">22.27044, 114.15621</named-content></named-content>; 380 m a.s.l.; 5 Sep. 2023; C.Y.L.Tse leg.; Nest ex.; <abbrev xmlns:xlink="http://www.w3.org/1999/xlink" xlink:title="Insect Biodiversity and Biogeography Laboratory, The University of Hong Kong" id="ABBRID0E6NCI" xlink:type="simple">IBBL</abbrev> ANTWEB1010168, ANTWEB1010175. • 4 workers; Hong Kong SAR, Wong Lung Hang; <named-content xmlns:xlink="http://www.w3.org/1999/xlink" content-type="dwc:verbatimCoordinates" xlink:type="simple"><named-content content-type="geo-json" specific-use="{&#34;type&#34;:&#34;Point&#34;,&#34;coordinates&#34;:[113.952480,22.269640]}" id="NCID0EGOCI" xlink:type="simple">22.26964, 113.95248</named-content></named-content>; 265 m a.s.l.; 5 Sep. 2023; M.T.Hamer leg.; Secondary forest, ex .decaying log; <abbrev xmlns:xlink="http://www.w3.org/1999/xlink" xlink:title="Insect Biodiversity and Biogeography Laboratory, The University of Hong Kong" id="ABBRID0ELOCI" xlink:type="simple">IBBL</abbrev> MTH308, MTH323, MTH335, MTH336.</p><p>Ergatoids (<italic>n</italic> = 2): China • 1 ergatoid; Hong Kong SAR, Tai Mo Shan; Kap Lung Forest Trail; <named-content xmlns:xlink="http://www.w3.org/1999/xlink" content-type="dwc:verbatimCoordinates" xlink:type="simple"><named-content content-type="geo-json" specific-use="{&#34;type&#34;:&#34;Point&#34;,&#34;coordinates&#34;:[114.104510,22.410880]}" id="NCID0EWOCI" xlink:type="simple">22.41088, 114.10451</named-content></named-content>; 450 m a.s.l.; 3 Sep. 2023; M.T.Hamer leg.; Secondary forest, nest ex. decaying log; <abbrev xmlns:xlink="http://www.w3.org/1999/xlink" xlink:title="Insect Biodiversity and Biogeography Laboratory, The University of Hong Kong" id="ABBRID0E2OCI" xlink:type="simple">IBBL</abbrev> MTH276. • 1 ergatoid; Hong Kong SAR, Severn Road; <named-content xmlns:xlink="http://www.w3.org/1999/xlink" content-type="dwc:verbatimCoordinates" xlink:type="simple"><named-content content-type="geo-json" specific-use="{&#34;type&#34;:&#34;Point&#34;,&#34;coordinates&#34;:[114.156210,22.270440]}" id="NCID0ECPCI" xlink:type="simple">22.27044, 114.15621</named-content></named-content>; 380 m a.s.l.; 5 Sep. 2023; C.Y.L.Tse leg.;, Nest ex.; <abbrev xmlns:xlink="http://www.w3.org/1999/xlink" xlink:title="Insect Biodiversity and Biogeography Laboratory, The University of Hong Kong" id="ABBRID0EHPCI" xlink:type="simple">IBBL</abbrev> ANTWEB1010172.</p></tp:treatment-sec><tp:treatment-sec><!--Section generated to contain objects referenced in tp:taxon-treatment.--><fig id="F2" position="float" orientation="portrait"><object-id xmlns:xlink="http://www.w3.org/1999/xlink" content-type="doi" xlink:type="simple">10.3897/zookeys.1202.120214.figure2</object-id><object-id xmlns:xlink="http://www.w3.org/1999/xlink" content-type="arpha" xlink:type="simple">C89697FB-03A4-57E4-93DA-192927AF96B0</object-id><label>Figure 2.</label><caption><p>Differing anterior clypeal shapes <bold>A</bold><italic><tp:taxon-name><tp:taxon-name-part taxon-name-part-type="genus" reg="Leptogenys">Leptogenys</tp:taxon-name-part><tp:taxon-name-part taxon-name-part-type="species" reg="rufida">rufida</tp:taxon-name-part></tp:taxon-name></italic> (RHL1259) <bold>B</bold><italic><tp:taxon-name><tp:taxon-name-part taxon-name-part-type="genus" reg="Leptogenys">L.</tp:taxon-name-part><tp:taxon-name-part taxon-name-part-type="species" reg="kraepelini">kraepelini</tp:taxon-name-part></tp:taxon-name></italic> (ANTWEB1010120).</p></caption><graphic xmlns:xlink="http://www.w3.org/1999/xlink" xlink:href="zookeys-1202-169_article-120214__-g002.jpg" position="float" orientation="portrait" xlink:type="simple" id="oo_1051496.jpg"><uri content-type="original_file" xlink:type="simple">https://binary.pensoft.net/fig/1051496</uri></graphic></fig><fig id="F6" position="float" orientation="portrait"><object-id xmlns:xlink="http://www.w3.org/1999/xlink" content-type="doi" xlink:type="simple">10.3897/zookeys.1202.120214.figure6</object-id><object-id xmlns:xlink="http://www.w3.org/1999/xlink" content-type="arpha" xlink:type="simple">ED74EC20-6979-572D-9209-288C2AF1BE14</object-id><label>Figure 6.</label><caption><p>Contrasting petiole shapes between <italic><tp:taxon-name><tp:taxon-name-part taxon-name-part-type="genus" reg="Leptogenys">L.</tp:taxon-name-part><tp:taxon-name-part taxon-name-part-type="species" reg="kraepelini">kraepelini</tp:taxon-name-part></tp:taxon-name></italic> and <italic><tp:taxon-name><tp:taxon-name-part taxon-name-part-type="genus" reg="Leptogenys">L.</tp:taxon-name-part><tp:taxon-name-part taxon-name-part-type="species" reg="diminuta">diminuta</tp:taxon-name-part></tp:taxon-name></italic><bold>A</bold><italic><tp:taxon-name><tp:taxon-name-part taxon-name-part-type="genus" reg="Leptogenys">L.</tp:taxon-name-part><tp:taxon-name-part taxon-name-part-type="species" reg="kraepelini">kraepelini</tp:taxon-name-part></tp:taxon-name></italic> (ANTWEB1010121) <bold>B</bold><italic><tp:taxon-name><tp:taxon-name-part taxon-name-part-type="genus" reg="Leptogenys">L.</tp:taxon-name-part><tp:taxon-name-part taxon-name-part-type="species" reg="diminuta">diminuta</tp:taxon-name-part></tp:taxon-name></italic> (ANTWEB1010183).</p></caption><graphic xmlns:xlink="http://www.w3.org/1999/xlink" xlink:href="zookeys-1202-169_article-120214__-g006.jpg" position="float" orientation="portrait" xlink:type="simple" id="oo_1051500.jpg"><uri content-type="original_file" xlink:type="simple">https://binary.pensoft.net/fig/1051500</uri></graphic></fig><fig id="F21" position="float" orientation="portrait"><object-id xmlns:xlink="http://www.w3.org/1999/xlink" content-type="doi" xlink:type="simple">10.3897/zookeys.1202.120214.figure21</object-id><object-id xmlns:xlink="http://www.w3.org/1999/xlink" content-type="arpha" xlink:type="simple">01C2DFBD-D64C-58F4-B2BA-E5CAFBD9D9A4</object-id><label>Figure 21.</label><caption><p>Further distribution maps of <italic><tp:taxon-name><tp:taxon-name-part taxon-name-part-type="genus" reg="Leptogenys">Leptogenys</tp:taxon-name-part></tp:taxon-name></italic> species recorded from Hong Kong <bold>A</bold><italic><tp:taxon-name><tp:taxon-name-part taxon-name-part-type="genus" reg="Leptogenys">L.</tp:taxon-name-part><tp:taxon-name-part taxon-name-part-type="species" reg="kraepelini">kraepelini</tp:taxon-name-part></tp:taxon-name></italic><bold>B</bold><italic><tp:taxon-name><tp:taxon-name-part taxon-name-part-type="genus" reg="Leptogenys">L.</tp:taxon-name-part><tp:taxon-name-part taxon-name-part-type="species" reg="laeviterga">laeviterga</tp:taxon-name-part></tp:taxon-name></italic><bold>C</bold><italic><tp:taxon-name><tp:taxon-name-part taxon-name-part-type="genus" reg="Leptogenys">L.</tp:taxon-name-part><tp:taxon-name-part taxon-name-part-type="species" reg="peuqueti">peuqueti</tp:taxon-name-part></tp:taxon-name></italic><bold>D</bold><italic><tp:taxon-name><tp:taxon-name-part taxon-name-part-type="genus" reg="Leptogenys">L.</tp:taxon-name-part><tp:taxon-name-part taxon-name-part-type="species" reg="rufida">rufida</tp:taxon-name-part></tp:taxon-name></italic><bold>E</bold><italic><tp:taxon-name><tp:taxon-name-part taxon-name-part-type="genus" reg="Leptogenys">L.</tp:taxon-name-part><tp:taxon-name-part taxon-name-part-type="species" reg="strena">strena</tp:taxon-name-part></tp:taxon-name></italic>. The base map displayed shows tree canopy cover with the darker green areas indicating greater tree cover.</p></caption><graphic xmlns:xlink="http://www.w3.org/1999/xlink" xlink:href="zookeys-1202-169_article-120214__-g021.jpg" position="float" orientation="portrait" xlink:type="simple" id="oo_1051515.jpg"><uri content-type="original_file" xlink:type="simple">https://binary.pensoft.net/fig/1051515</uri></graphic></fig></tp:treatment-sec><ref-list><ref id="B44"><mixed-citation xmlns:xlink="http://www.w3.org/1999/xlink" xlink:type="simple"><person-group><name name-style="western"><surname>Xu</surname><given-names>Z-H</given-names></name><name name-style="western"><surname>He</surname><given-names>Q-J</given-names></name></person-group> (<year>2015</year>) <article-title>Taxonomic review of the ponerine ant genus <italic><tp:taxon-name><tp:taxon-name-part taxon-name-part-type="genus">Leptogenys</tp:taxon-name-part></tp:taxon-name></italic> Roger, 1861 (<tp:taxon-name><tp:taxon-name-part taxon-name-part-type="order">Hymenoptera</tp:taxon-name-part></tp:taxon-name>: <tp:taxon-name><tp:taxon-name-part taxon-name-part-type="family">Formicidae</tp:taxon-name-part></tp:taxon-name>) with a key to the Oriental species.</article-title><source>Myrmecological News</source><volume>21</volume>: <fpage>137</fpage>–<lpage>161</lpage>.</mixed-citation></ref><ref id="B13"><mixed-citation xmlns:xlink="http://www.w3.org/1999/xlink" xlink:type="simple"><person-group><name name-style="western"><surname>Forel</surname><given-names>A</given-names></name></person-group> (<year>1905</year>) <article-title>Ameisen aus Java. Gesammelt von Prof. Karl Kraepelin 1904.</article-title><source>Mitteilungen aus dem Naturhistorischen Museum in Hamburg</source><volume>22</volume>: <fpage>1</fpage>–<lpage>26</lpage>.</mixed-citation></ref><ref id="B42"><mixed-citation xmlns:xlink="http://www.w3.org/1999/xlink" xlink:type="simple"><person-group><name name-style="western"><surname>Wu</surname><given-names>BQ</given-names></name><name name-style="western"><surname>Lu</surname><given-names>YY</given-names></name><name name-style="western"><surname>Zeng</surname><given-names>L</given-names></name><name name-style="western"><surname>Liang</surname><given-names>GW</given-names></name></person-group> (<year>2008</year>) <article-title>Influences of <italic><tp:taxon-name><tp:taxon-name-part taxon-name-part-type="genus">Solenopsis</tp:taxon-name-part><tp:taxon-name-part taxon-name-part-type="species">invicta</tp:taxon-name-part></tp:taxon-name></italic> Buren invasion on the native ant communities in different habitats in Guangdong.</article-title><source>Journal of Applied Ecology</source><volume>19</volume>(<issue>1</issue>): <fpage>151</fpage>–<lpage>156</lpage>.</mixed-citation></ref><ref id="B45"><mixed-citation xmlns:xlink="http://www.w3.org/1999/xlink" xlink:type="simple"><person-group><name name-style="western"><surname>Zhao</surname><given-names>S</given-names></name><name name-style="western"><surname>Jia</surname><given-names>FL</given-names></name><name name-style="western"><surname>Liang</surname><given-names>GQ</given-names></name><name name-style="western"><surname>Ke</surname><given-names>YL</given-names></name><name name-style="western"><surname>Tian</surname><given-names>WJ</given-names></name></person-group> (<year>2009</year>) <article-title>Ants and their distribution in Guangdong Province, China.</article-title><source>Huanjing Kunchong Xuebao</source><volume>31</volume>(<issue>2</issue>): <fpage>156</fpage>–<lpage>161</lpage>.</mixed-citation></ref><ref id="B4"><mixed-citation xmlns:xlink="http://www.w3.org/1999/xlink" xlink:type="simple"><person-group><name name-style="western"><surname>Bakhtiar</surname><given-names>EY</given-names></name><name name-style="western"><surname>Chiang</surname><given-names>SL</given-names></name></person-group> (<year>2010</year>) <article-title><italic><tp:taxon-name><tp:taxon-name-part taxon-name-part-type="genus">Leptogenys</tp:taxon-name-part></tp:taxon-name></italic> ants (<tp:taxon-name><tp:taxon-name-part taxon-name-part-type="order">Hymenoptera</tp:taxon-name-part></tp:taxon-name>: <tp:taxon-name><tp:taxon-name-part taxon-name-part-type="family">Formicidae</tp:taxon-name-part></tp:taxon-name>: <tp:taxon-name><tp:taxon-name-part taxon-name-part-type="subfamily">Ponerinae</tp:taxon-name-part></tp:taxon-name>) of Sabah.</article-title><source>Serangga</source><volume>15</volume>(<issue>1–2</issue>): <fpage>37</fpage>–<lpage>55</lpage>.</mixed-citation></ref><ref id="B20"><mixed-citation xmlns:xlink="http://www.w3.org/1999/xlink" xlink:type="simple"><person-group><name name-style="western"><surname>Janicki</surname><given-names>J</given-names></name><name name-style="western"><surname>Narula</surname><given-names>N</given-names></name><name name-style="western"><surname>Ziegler</surname><given-names>M</given-names></name><name name-style="western"><surname>Guénard</surname><given-names>B</given-names></name><name name-style="western"><surname>Economo</surname><given-names>EP</given-names></name></person-group> (<year>2016</year>) <article-title>Visualizing and interacting with large-volume biodiversity data using client-server web-mapping applications: The design and implementation of <ext-link xlink:type="simple" ext-link-type="uri" xlink:href="http://antmaps.org">antmaps.org</ext-link>.</article-title><source>Ecological Informatics</source><volume>32</volume>: <fpage>185</fpage>–<lpage>193</lpage>. <ext-link xlink:href="10.1016/j.ecoinf.2016.02.006" ext-link-type="doi" xlink:type="simple">https://doi.org/10.1016/j.ecoinf.2016.02.006</ext-link></mixed-citation></ref><ref id="B15"><mixed-citation xmlns:xlink="http://www.w3.org/1999/xlink" xlink:type="simple"><person-group><name name-style="western"><surname>Guénard</surname><given-names>B</given-names></name><name name-style="western"><surname>Weiser</surname><given-names>M</given-names></name><name name-style="western"><surname>Gomez</surname><given-names>K</given-names></name><name name-style="western"><surname>Narula</surname><given-names>N</given-names></name><name name-style="western"><surname>Economo</surname><given-names>EP</given-names></name></person-group> (<year>2017</year>) <article-title>The Global Ant Biodiversity Informatics (GABI) database: A synthesis of ant species geographic distributions.</article-title><source>Myrmecological News</source><volume>24</volume>: <fpage>83</fpage>–<lpage>89</lpage>.</mixed-citation></ref><ref id="B22"><mixed-citation xmlns:xlink="http://www.w3.org/1999/xlink" xlink:type="simple"><person-group><name name-style="western"><surname>Khachonpisitsak</surname><given-names>S</given-names></name><name name-style="western"><surname>Yamane</surname><given-names>S</given-names></name><name name-style="western"><surname>Sriwichai</surname><given-names>P</given-names></name><name name-style="western"><surname>Jaitrong</surname><given-names>W</given-names></name></person-group> (<year>2020</year>) <article-title>An updated checklist of the ants of Thailand (<tp:taxon-name><tp:taxon-name-part taxon-name-part-type="order">Hymenoptera</tp:taxon-name-part></tp:taxon-name>, <tp:taxon-name><tp:taxon-name-part taxon-name-part-type="family">Formicidae</tp:taxon-name-part></tp:taxon-name>).</article-title><source>ZooKeys</source><volume>998</volume>: <fpage>1</fpage>–<lpage>182</lpage>. <ext-link xlink:href="10.3897/zookeys.998.54902" ext-link-type="doi" xlink:type="simple">https://doi.org/10.3897/zookeys.998.54902</ext-link></mixed-citation></ref><ref id="B39"><mixed-citation xmlns:xlink="http://www.w3.org/1999/xlink" xlink:type="simple"><person-group><name name-style="western"><surname>Wang</surname><given-names>WY</given-names></name><name name-style="western"><surname>Soh</surname><given-names>EJY</given-names></name><name name-style="western"><surname>Yong</surname><given-names>GWJ</given-names></name><name name-style="western"><surname>Wong</surname><given-names>MKL</given-names></name><name name-style="western"><surname>Guenard</surname><given-names>B</given-names></name><name name-style="western"><surname>Economo</surname><given-names>EP</given-names></name><name name-style="western"><surname>Yamane</surname><given-names>S</given-names></name></person-group> (<year>2022</year>) Remarkable diversity in a little red dot: a comprehensive checklist of known ant species in Singapore (<tp:taxon-name><tp:taxon-name-part taxon-name-part-type="order">Hymenoptera</tp:taxon-name-part></tp:taxon-name>: <tp:taxon-name><tp:taxon-name-part taxon-name-part-type="family">Formicidae</tp:taxon-name-part></tp:taxon-name>) with notes on ecology and taxonomy. Asian Myrmecology 15: e015006. <ext-link xlink:href="10.20362/am.015006" ext-link-type="doi" xlink:type="simple">https://doi.org/10.20362/am.015006</ext-link></mixed-citation></ref><ref id="B18"><mixed-citation xmlns:xlink="http://www.w3.org/1999/xlink" xlink:type="simple"><person-group><name name-style="western"><surname>Ito</surname><given-names>F</given-names></name></person-group> (<year>1997</year>) <article-title>Colony composition and morphological caste differentiation between ergatoid queens and workers in the ponerine ant genus <italic><tp:taxon-name><tp:taxon-name-part taxon-name-part-type="genus">Leptogenys</tp:taxon-name-part></tp:taxon-name></italic> in the Oriental tropics.</article-title><source>Ethology Ecology and Evolution</source><volume>9</volume>(<issue>4</issue>): <fpage>335</fpage>–<lpage>343</lpage>. <ext-link xlink:href="10.1080/08927014.1997.9522876" ext-link-type="doi" xlink:type="simple">https://doi.org/10.1080/08927014.1997.9522876</ext-link></mixed-citation></ref><ref id="B35"><mixed-citation xmlns:xlink="http://www.w3.org/1999/xlink" xlink:type="simple"><person-group><name name-style="western"><surname>Steghaus-Kovac</surname><given-names>S</given-names></name><name name-style="western"><surname>Maschwitz</surname><given-names>U</given-names></name></person-group> (<year>1993</year>) <article-title>Predation on earwigs: A novel diet specialization within the genus <italic><tp:taxon-name><tp:taxon-name-part taxon-name-part-type="genus">Leptogenys</tp:taxon-name-part></tp:taxon-name></italic> (<tp:taxon-name><tp:taxon-name-part taxon-name-part-type="family">Formicidae</tp:taxon-name-part></tp:taxon-name>: <tp:taxon-name><tp:taxon-name-part taxon-name-part-type="subfamily">Ponerinae</tp:taxon-name-part></tp:taxon-name>).</article-title><source>Insectes Sociaux</source><volume>40</volume>(<issue>3</issue>): <fpage>337</fpage>–<lpage>340</lpage>. <ext-link xlink:href="10.1007/BF01242370" ext-link-type="doi" xlink:type="simple">https://doi.org/10.1007/BF01242370</ext-link></mixed-citation></ref></ref-list></tp:taxon-treatment>
