# Supplementary material for: ﻿The Leptogenys Roger, 1861 (Formicidae, Ponerinae) of Hong Kong SAR with additional records from Guangdong, China
Source: Zookeys. 2024 May 17;1202:169–211. doi: 10.3897/zookeys.1202.120214 (PMC11128037; doi:10.3897/zookeys.1202.120214)
Supplement: XML Treatment for Leptogenys peuqueti [file zookeys.1202.120214-treatment7.xml]

<!DOCTYPE tp:taxon-treatment
  PUBLIC "-//TaxonX//DTD Taxonomic Treatment Publishing DTD v0 20100105//EN" "tax-treatment-NSO.dtd">
<tp:taxon-treatment xmlns:tp="http://www.plazi.org/taxpub"><tp:treatment-meta><kwd-group><label>Taxon classification</label><kwd>
                <named-content content-type="kingdom">Animalia</named-content>
              </kwd><kwd>
                <named-content content-type="order">Hymenoptera</named-content>
              </kwd><kwd>
                <named-content content-type="family">Formicidae</named-content>
              </kwd></kwd-group><mixed-citation publication-type="journal"><person-group><name><surname>Hamer</surname><given-names>Matthew T.</given-names></name><name><surname>Lee</surname><given-names>Jonathan Hon Chung</given-names></name><name><surname>Tse</surname><given-names>Cheung Yau Leo</given-names></name><name><surname>Silva</surname><given-names>Thiago S. R.</given-names></name><name><surname>Guénard</surname><given-names>Benoit</given-names></name></person-group><article-title>﻿The <italic><tp:taxon-name><tp:taxon-name-part taxon-name-part-type="genus" reg="Leptogenys">Leptogenys</tp:taxon-name-part></tp:taxon-name></italic> Roger, 1861 (<tp:taxon-name><tp:taxon-name-part taxon-name-part-type="family">Formicidae</tp:taxon-name-part></tp:taxon-name>, <tp:taxon-name><tp:taxon-name-part taxon-name-part-type="subfamily">Ponerinae</tp:taxon-name-part></tp:taxon-name>) of Hong Kong SAR with additional records from Guangdong, China</article-title><source>Zookeys</source><day>17</day><month>05</month><year>2024</year><volume>1202</volume><fpage>169</fpage><lpage>211</lpage><pub-id pub-id-type="doi">10.3897/zookeys.1202.120214</pub-id></mixed-citation></tp:treatment-meta><tp:nomenclature><label>﻿</label><tp:taxon-name>
              <object-id xmlns:xlink="http://www.w3.org/1999/xlink" content-type="arpha" xlink:type="simple">E0049570-5DA0-5E1F-892A-7F1DD7A165B2</object-id>
              <tp:taxon-name-part taxon-name-part-type="genus" reg="Leptogenys">Leptogenys</tp:taxon-name-part>
              <tp:taxon-name-part taxon-name-part-type="species" reg="peuqueti">peuqueti</tp:taxon-name-part>
            </tp:taxon-name><tp:taxon-authority>(André, 1887)</tp:taxon-authority><xref ref-type="fig" rid="F3">Figs 3B, D</xref><xref ref-type="fig" rid="F17">, 17</xref><xref ref-type="fig" rid="F21">, 21C</xref><tp:nomenclature-citation-list><tp:nomenclature-citation><tp:taxon-name>
                  <tp:taxon-name-part taxon-name-part-type="genus" reg="Lobopelta">Lobopelta</tp:taxon-name-part>
                  <tp:taxon-name-part taxon-name-part-type="species" reg="peuqueti">peuqueti</tp:taxon-name-part>
                </tp:taxon-name><comment>André, 1887: 292 (w.) Vietnam.</comment></tp:nomenclature-citation><tp:nomenclature-citation><tp:taxon-name>
                  <tp:taxon-name-part taxon-name-part-type="genus" reg="Leptogenys">Leptogenys</tp:taxon-name-part>
                </tp:taxon-name><comment>: Emery, 1895m: 461.</comment></tp:nomenclature-citation><tp:nomenclature-citation><tp:taxon-name>
                  <tp:taxon-name-part taxon-name-part-type="genus" reg="Leptogenys">Leptogenys</tp:taxon-name-part>
                  <tp:taxon-name-part taxon-name-part-type="species" reg="minchinii">minchinii</tp:taxon-name-part>
                </tp:taxon-name><comment>[senior synonym] Forel, 1900f: 308 (w.) India, Myanmar: <xref ref-type="bibr" rid="B44">Xu and He 2015</xref>: 145. Of <tp:taxon-name><tp:taxon-name-part taxon-name-part-type="genus" reg="Leptogenys">Leptogenys</tp:taxon-name-part><tp:taxon-name-part taxon-name-part-type="species" reg="peuqueti">peuqueti</tp:taxon-name-part><tp:taxon-name-part taxon-name-part-type="subspecies" reg="watsoni">watsoni</tp:taxon-name-part></tp:taxon-name> Forel, 1900f: 309 (w.) Myanmar: <xref ref-type="bibr" rid="B44">Xu and He 2015</xref>: 145.</comment></tp:nomenclature-citation></tp:nomenclature-citation-list></tp:nomenclature><tp:treatment-sec sec-type="description" id="SECID0EL6CI"><title>Measurements.</title><p>Worker (<italic>n</italic> = 15): <abbrev xmlns:xlink="http://www.w3.org/1999/xlink" xlink:title="Head length: the length of head from the anteriormost point of the clypeal lobe to the posteriormost point of the head capsule, measured in full face view" id="ABBRID0ET6CI" xlink:type="simple">HL</abbrev> 1.15–1.31; <abbrev xmlns:xlink="http://www.w3.org/1999/xlink" xlink:title="Lateral head margin length: length of head from mandibular base to posteriormost margin of head capsule, measured in full face view" id="ABBRID0EX6CI" xlink:type="simple">HLL</abbrev> 0.88–1.02; <abbrev xmlns:xlink="http://www.w3.org/1999/xlink" xlink:title="Anterior head length: length of head from mandibular base to anteriormost point of eye, measured in full face view" id="ABBRID0E26CI" xlink:type="simple">HLA</abbrev> 0.17–0.28; <abbrev xmlns:xlink="http://www.w3.org/1999/xlink" xlink:title="Head width: maximum width of head, excluding eyes, measured in full face view" id="ABBRID0E66CI" xlink:type="simple">HW</abbrev> 0.75–0.87; <abbrev xmlns:xlink="http://www.w3.org/1999/xlink" xlink:title="Clypeal median lobe length: length of the clypeal lobe from anteriormost margin to the anterior margin of the torulus, measured in full face view" id="ABBRID0EDADI" xlink:type="simple">CML</abbrev> 0.23–0.29; <abbrev xmlns:xlink="http://www.w3.org/1999/xlink" xlink:title="Scape length: diagonal length of scape excluding the neck and basal condyle" id="ABBRID0EHADI" xlink:type="simple">SL</abbrev> 1.19–1.39; <abbrev xmlns:xlink="http://www.w3.org/1999/xlink" xlink:title="Antennal segment II length: maximum length of pedicel (antennal segment II), measured in dorsal view" id="ABBRID0ELADI" xlink:type="simple">AII</abbrev> 0.17–0.21; <abbrev xmlns:xlink="http://www.w3.org/1999/xlink" xlink:title="Antennal flagellomere I length: maximum length first flagellar segment, measured in dorsal view" id="ABBRID0EPADI" xlink:type="simple">AFI</abbrev> 0.34–0.39; <abbrev xmlns:xlink="http://www.w3.org/1999/xlink" xlink:title="Antennal flagellomere II length: maximum length of second flagellar segment, measured in dorsal view" id="ABBRID0ETADI" xlink:type="simple">AFII</abbrev> 0.25–0.3; <abbrev xmlns:xlink="http://www.w3.org/1999/xlink" xlink:title="Eye length: the maximum diameter of the compound eye in lateral view" id="ABBRID0EXADI" xlink:type="simple">EL</abbrev> 0.29–0.37; <abbrev xmlns:xlink="http://www.w3.org/1999/xlink" xlink:title="Mandibular length: length of mandible from base to apex, measured in full face view" id="ABBRID0E2ADI" xlink:type="simple">ML</abbrev> 0.5–0.65; <abbrev xmlns:xlink="http://www.w3.org/1999/xlink" xlink:title="Pronotal length: diagonal length of pronotum measured from anteriormost point of pronotum (excluding neck), to posteriormost margin, measured in lateral view" id="ABBRID0E6ADI" xlink:type="simple">PrL</abbrev> 0.73–0.85; <abbrev xmlns:xlink="http://www.w3.org/1999/xlink" xlink:title="Pronotal height: height of pronotum from the posterior base of the pronotum to the highest point of pronotum dorsum, measured in lateral view" id="ABBRID0EDBDI" xlink:type="simple">PrH</abbrev> 0.51–0.74; <abbrev xmlns:xlink="http://www.w3.org/1999/xlink" xlink:title="Pronotal width: maximum width of pronotum, measured in dorsal view" id="ABBRID0EHBDI" xlink:type="simple">PrW</abbrev> 0.6–0.76; <abbrev xmlns:xlink="http://www.w3.org/1999/xlink" xlink:title="Weber’s length: diagonal length of mesosoma from anteriormost point of pronotum (excluding neck) to posteriormost point of propodeal lobe, measured in lateral view" id="ABBRID0ELBDI" xlink:type="simple">WL</abbrev> 2.02–2.2; <abbrev xmlns:xlink="http://www.w3.org/1999/xlink" xlink:title="Petiole length: length of petiole from the anteriormost point of the petiole (including petiole peduncle) to the posteriormost point, measured in lateral view" id="ABBRID0EPBDI" xlink:type="simple">PeL</abbrev> 0.67–0.75; <abbrev xmlns:xlink="http://www.w3.org/1999/xlink" xlink:title="Petiole height: height of petiole from the most ventral margin of the subpetiolar process to the highest point of petiolar dorsal margin, measured in lateral view" id="ABBRID0ETBDI" xlink:type="simple">PeH</abbrev> 0.52–0.63; <abbrev xmlns:xlink="http://www.w3.org/1999/xlink" xlink:title="Petiole width: maximum width of petiole in dorsal view" id="ABBRID0EXBDI" xlink:type="simple">PeW</abbrev> 0.33–0.45; DPL 0.66–0.75; <abbrev xmlns:xlink="http://www.w3.org/1999/xlink" xlink:title="Cephalic index: HW / HL × 10" id="ABBRID0E2BDI" xlink:type="simple">CI</abbrev> 64.63–69.92; <abbrev xmlns:xlink="http://www.w3.org/1999/xlink" xlink:title="Clypeus index: CML / HL × 10" id="ABBRID0E6BDI" xlink:type="simple">CLI</abbrev> 19.91–22.41; <abbrev xmlns:xlink="http://www.w3.org/1999/xlink" xlink:title="Scape index: SL / HW × 10" id="ABBRID0EDCDI" xlink:type="simple">SI</abbrev> 156.24–167.09; <abbrev xmlns:xlink="http://www.w3.org/1999/xlink" xlink:title="Ocular index: EL / HLL × 10" id="ABBRID0EHCDI" xlink:type="simple">OI</abbrev> 30.69–37.14; <abbrev xmlns:xlink="http://www.w3.org/1999/xlink" xlink:title="Lateral petiole index: PeH / PeL × 10" id="ABBRID0ELCDI" xlink:type="simple">LPI</abbrev> 74.93–90.7; <abbrev xmlns:xlink="http://www.w3.org/1999/xlink" xlink:title="Dorsal petiole index: PeW / DpeL × 10" id="ABBRID0EPCDI" xlink:type="simple">DPI</abbrev> 47.94–65.32.</p><fig id="F17" position="float" orientation="portrait"><object-id xmlns:xlink="http://www.w3.org/1999/xlink" content-type="doi" xlink:type="simple">10.3897/zookeys.1202.120214.figure17</object-id><object-id xmlns:xlink="http://www.w3.org/1999/xlink" content-type="arpha" xlink:type="simple">DB193697-F3E6-5412-B897-FD50E01569BE</object-id><label>Figure 17.</label><caption><p><italic><tp:taxon-name><tp:taxon-name-part taxon-name-part-type="genus" reg="Leptogenys">Leptogenys</tp:taxon-name-part><tp:taxon-name-part taxon-name-part-type="species" reg="peuqueti">peuqueti</tp:taxon-name-part></tp:taxon-name></italic> (FK1T2W5-1) <bold>A</bold> lateral view <bold>B</bold> dorsal view <bold>C</bold> head in full face view.</p></caption><graphic xmlns:xlink="http://www.w3.org/1999/xlink" xlink:href="zookeys-1202-169_article-120214__-g017.jpg" position="float" orientation="portrait" xlink:type="simple" id="oo_1051511.jpg"><uri content-type="original_file" xlink:type="simple">https://binary.pensoft.net/fig/1051511</uri></graphic></fig></tp:treatment-sec><tp:treatment-sec sec-type="Morphological variation" id="SECID0ERDDI"><title>Morphological variation.</title><p>Morphological variation with <italic><tp:taxon-name><tp:taxon-name-part taxon-name-part-type="genus" reg="Leptogenys">L.</tp:taxon-name-part><tp:taxon-name-part taxon-name-part-type="species" reg="peuqueti">peuqueti</tp:taxon-name-part></tp:taxon-name></italic> specimens collected from Hong Kong consists of overall size variation, with some specimens being larger and more robust than others collected. Such variation can be seen with the dorsal pronotal width and Webers length (<abbrev xmlns:xlink="http://www.w3.org/1999/xlink" xlink:title="Pronotal width: maximum width of pronotum, measured in dorsal view" id="ABBRID0ECEDI" xlink:type="simple">PrW</abbrev> 0.6–0.76; <abbrev xmlns:xlink="http://www.w3.org/1999/xlink" xlink:title="Weber’s length: diagonal length of mesosoma from anteriormost point of pronotum (excluding neck) to posteriormost point of propodeal lobe, measured in lateral view" id="ABBRID0EGEDI" xlink:type="simple">WL</abbrev> 2.02–2.2). Additional variation is associated with colour, with workers varying from jet-black, to black with an iridescent blue shine.</p></tp:treatment-sec><tp:treatment-sec sec-type="comparisons" id="SECID0EKEDI"><title>Comparative notes.</title><p><italic><tp:taxon-name><tp:taxon-name-part taxon-name-part-type="genus" reg="Leptogenys">Leptogenys</tp:taxon-name-part><tp:taxon-name-part taxon-name-part-type="species" reg="peuqueti">peuqueti</tp:taxon-name-part></tp:taxon-name></italic> is most similar to <italic><tp:taxon-name><tp:taxon-name-part taxon-name-part-type="genus" reg="Leptogenys">L.</tp:taxon-name-part><tp:taxon-name-part taxon-name-part-type="species" reg="grohli">grohli</tp:taxon-name-part></tp:taxon-name></italic> and <italic><tp:taxon-name><tp:taxon-name-part taxon-name-part-type="genus" reg="Leptogenys">L.</tp:taxon-name-part><tp:taxon-name-part taxon-name-part-type="species" reg="kraepelini">kraepelini</tp:taxon-name-part></tp:taxon-name></italic> within Hong Kong and Macao, being distinguishable from <italic><tp:taxon-name><tp:taxon-name-part taxon-name-part-type="genus" reg="Leptogenys">L.</tp:taxon-name-part><tp:taxon-name-part taxon-name-part-type="species" reg="grohli">grohli</tp:taxon-name-part></tp:taxon-name></italic> by the smooth head dorsum, larger eyes, shorter tubular setae on the anterior clypeal margin, and convex lateral head margins. <italic><tp:taxon-name><tp:taxon-name-part taxon-name-part-type="genus" reg="Leptogenys">Leptogenys</tp:taxon-name-part><tp:taxon-name-part taxon-name-part-type="species" reg="peuqueti">peuqueti</tp:taxon-name-part></tp:taxon-name></italic> highly resembles <italic><tp:taxon-name><tp:taxon-name-part taxon-name-part-type="genus" reg="Leptogenys">L.</tp:taxon-name-part><tp:taxon-name-part taxon-name-part-type="species" reg="kraepelini">kraepelini</tp:taxon-name-part></tp:taxon-name></italic>, but lacks the truncated anterior clypeal margin found in <italic><tp:taxon-name><tp:taxon-name-part taxon-name-part-type="genus" reg="Leptogenys">L.</tp:taxon-name-part><tp:taxon-name-part taxon-name-part-type="species" reg="kraepelini">kraepelini</tp:taxon-name-part></tp:taxon-name></italic>, the posteriorly projecting propodeal lobes and is overall smaller. Within the wider Indomalayan <italic><tp:taxon-name><tp:taxon-name-part taxon-name-part-type="genus" reg="Leptogenys">Leptogenys</tp:taxon-name-part></tp:taxon-name></italic> species, <italic><tp:taxon-name><tp:taxon-name-part taxon-name-part-type="genus" reg="Leptogenys">L.</tp:taxon-name-part><tp:taxon-name-part taxon-name-part-type="species" reg="peuqueti">peuqueti</tp:taxon-name-part></tp:taxon-name></italic> is most similar to <italic><tp:taxon-name><tp:taxon-name-part taxon-name-part-type="genus" reg="Leptogenys">L.</tp:taxon-name-part><tp:taxon-name-part taxon-name-part-type="species" reg="confucii">confucii</tp:taxon-name-part></tp:taxon-name></italic>, as well as other members of the <italic><tp:taxon-name><tp:taxon-name-part taxon-name-part-type="genus" reg="Leptogenys">L.</tp:taxon-name-part><tp:taxon-name-part taxon-name-part-type="species" reg="chinensis">chinensis</tp:taxon-name-part></tp:taxon-name></italic> group. <italic><tp:taxon-name><tp:taxon-name-part taxon-name-part-type="genus" reg="Leptogenys">Leptogenys</tp:taxon-name-part><tp:taxon-name-part taxon-name-part-type="species" reg="peuqueti">peuqueti</tp:taxon-name-part></tp:taxon-name></italic> can be differentiated by the smooth head dorsum, meso- and metathorax, and propodeum, as well as its black colour.</p></tp:treatment-sec><tp:treatment-sec sec-type="distribution" id="SECID0EQIDI"><title>Distribution.</title><p>A very wide-ranging species in Indomalaya, <italic><tp:taxon-name><tp:taxon-name-part taxon-name-part-type="genus" reg="Leptogenys">L.</tp:taxon-name-part><tp:taxon-name-part taxon-name-part-type="species" reg="peuqueti">peuqueti</tp:taxon-name-part></tp:taxon-name></italic> is recorded from several Chinese provinces including Fujian, Guangdong, Guangxi, Hainan, Hong Kong Hubei, Hunan, Macao, Yunnan, and Zhejiang (<xref ref-type="bibr" rid="B14">Guénard and Dunn 2012</xref>; <xref ref-type="bibr" rid="B44">Xu and He 2015</xref>; <xref ref-type="bibr" rid="B20">Janicki et al. 2016</xref>; <xref ref-type="bibr" rid="B15">Guénard et al. 2017</xref>; <xref ref-type="bibr" rid="B8">Brassard et al. 2021</xref>). Other countries include Bangladesh, Bhutan, India (Andaman Islands, Kerala, Meghalaya, Sikkim, and West Bengal), Indonesia (Java), Malaysia (Peninsular and Bornean parts), Myanmar, The Philippines, Singapore, Sri Lanka, and Vietnam (<xref ref-type="bibr" rid="B4">Bakhtiar and Chiang 2010</xref>; <xref ref-type="bibr" rid="B20">Janicki et al. 2016</xref>; <xref ref-type="bibr" rid="B15">Guénard et al. 2017</xref>; <xref ref-type="bibr" rid="B39">Wang et al. 2022</xref>). Further sampling effort across the Oriental region will likely produce new country level records of this species (e.g., Cambodia, Laos, Thailand).</p></tp:treatment-sec><tp:treatment-sec sec-type="ecology" id="SECID0EFKDI"><title>Ecology.</title><p><italic><tp:taxon-name><tp:taxon-name-part taxon-name-part-type="genus" reg="Leptogenys">Leptogenys</tp:taxon-name-part><tp:taxon-name-part taxon-name-part-type="species" reg="peuqueti">peuqueti</tp:taxon-name-part></tp:taxon-name></italic> is the most common <italic><tp:taxon-name><tp:taxon-name-part taxon-name-part-type="genus" reg="Leptogenys">Leptogenys</tp:taxon-name-part></tp:taxon-name></italic> recorded from Hong Kong, collected from a wide variety of habitats including forests, shrubland as well as disturbed urban sites. Workers are known to foraging individually but will recruit small numbers of workers to tackle larger prey items (<xref ref-type="bibr" rid="B21">Janssen et al. 1997</xref>; MTH pers. obs.). Workers have been noted to feed upon isopods in Hong Kong. Nests have been found within rotting logs, under rocks and within soil (often underneath objects). Colonies are queenless, instead reproducing through gamergates (<xref ref-type="bibr" rid="B18">Ito 1997</xref>). One colony collection contained 67 workers, 20 cocoons and four larvae (MTH271), correlating with <xref ref-type="bibr" rid="B18">Ito (1997)</xref> who found the number of workers in <italic><tp:taxon-name><tp:taxon-name-part taxon-name-part-type="genus" reg="Leptogenys">L.</tp:taxon-name-part><tp:taxon-name-part taxon-name-part-type="species" reg="peuqueti">peuqueti</tp:taxon-name-part></tp:taxon-name></italic> colonies to range from 5 and 97.</p></tp:treatment-sec><tp:treatment-sec sec-type="material" id="SECID0EULDI"><title>Material examined.</title><p>Workers (<italic>n</italic> = 134): China • 1 worker; Hong Kong SAR, Sunset Peak; 25 Jul. 1992; J.R.Fellowes leg.; <abbrev xmlns:xlink="http://www.w3.org/1999/xlink" xlink:title="Hong Kong Biodiversity Museum, University of Hong Kong" id="ABBRID0E3LDI" xlink:type="simple">HKBM</abbrev> MBS06893. • 1 worker; Hong Kong SAR, Lion Rock; 27 Aug. 1992; J.R.Fellowes leg.; <abbrev xmlns:xlink="http://www.w3.org/1999/xlink" xlink:title="Hong Kong Biodiversity Museum, University of Hong Kong" id="ABBRID0EAMDI" xlink:type="simple">HKBM</abbrev> MBS006901. • 1 worker; Hong Kong SAR, Lion Rock; 27 Aug. 1992; J.R.Fellowes leg.; <abbrev xmlns:xlink="http://www.w3.org/1999/xlink" xlink:title="Hong Kong Biodiversity Museum, University of Hong Kong" id="ABBRID0EEMDI" xlink:type="simple">HKBM</abbrev> MBS006902. • 1 worker; Hong Kong SAR, Lion Rock; 27 Aug. 1992; J.R.Fellowes leg.; <abbrev xmlns:xlink="http://www.w3.org/1999/xlink" xlink:title="Hong Kong Biodiversity Museum, University of Hong Kong" id="ABBRID0EIMDI" xlink:type="simple">HKBM</abbrev> MBS006903. • 1 worker; Guangdong Prov., Ding Hu Shan; 25 Sep. 1995; J.R.Fellowes leg.; <abbrev xmlns:xlink="http://www.w3.org/1999/xlink" xlink:title="Hong Kong Biodiversity Museum, University of Hong Kong" id="ABBRID0EMMDI" xlink:type="simple">HKBM</abbrev> MBS015247. • 1 worker; Hong Kong SAR, Luk Tei Tong, Lantau; 7 Oct. 1996; J.R.Fellowes leg.; <abbrev xmlns:xlink="http://www.w3.org/1999/xlink" xlink:title="Insect Biodiversity and Biogeography Laboratory, The University of Hong Kong" id="ABBRID0EQMDI" xlink:type="simple">IBBL</abbrev> MBS006606. • 1 worker; Hong Kong SAR, Lantau, Tong Fuk; 4 Nov. 1996; J.R.Fellowes leg.; <abbrev xmlns:xlink="http://www.w3.org/1999/xlink" xlink:title="Hong Kong Biodiversity Museum, University of Hong Kong" id="ABBRID0EUMDI" xlink:type="simple">HKBM</abbrev> MBS015246. • 1 worker; Hong Kong SAR, Tong Fuk, Lantau Island; 4 Nov. 1996; J.R.Fellowes leg.; <abbrev xmlns:xlink="http://www.w3.org/1999/xlink" xlink:title="Insect Biodiversity and Biogeography Laboratory, The University of Hong Kong" id="ABBRID0EYMDI" xlink:type="simple">IBBL</abbrev> MBS006889. • 1 worker; Hong Kong SAR, Tong Fuk, Lantau Island; 4 Nov. 1996; J.R.Fellowes leg.; <abbrev xmlns:xlink="http://www.w3.org/1999/xlink" xlink:title="Hong Kong Biodiversity Museum, University of Hong Kong" id="ABBRID0E3MDI" xlink:type="simple">HKBM</abbrev> MBS006890. • 1 worker; Hong Kong SAR, Lantau, Tei Tong Tsai; 5 Nov. 1996; J.R.Fellowes leg.; <abbrev xmlns:xlink="http://www.w3.org/1999/xlink" xlink:title="Hong Kong Biodiversity Museum, University of Hong Kong" id="ABBRID0EANDI" xlink:type="simple">HKBM</abbrev> MBS015261. • 1 worker; Hong Kong SAR, Nam Long, Western New Territories; 7 Nov. 1996; J.R.Fellowes leg.; <abbrev xmlns:xlink="http://www.w3.org/1999/xlink" xlink:title="Hong Kong Biodiversity Museum, University of Hong Kong" id="ABBRID0EENDI" xlink:type="simple">HKBM</abbrev> MBS015255. • 1 worker; Hong Kong SAR, Kadoorie Farm Botanical Garden; 460 m a.s.l.; 21 Sep. 1999; J.R.Fellowes leg.; <abbrev xmlns:xlink="http://www.w3.org/1999/xlink" xlink:title="Hong Kong Biodiversity Museum, University of Hong Kong" id="ABBRID0EINDI" xlink:type="simple">HKBM</abbrev> MBS015254. • 1 worker; Hong Kong SAR, The Peak; 10 Sep. 2000; SK.Yamane leg.; <abbrev xmlns:xlink="http://www.w3.org/1999/xlink" xlink:title="Seiki Yamane Collection, Kitakyushu Museum of Natural History and Human History, Kitakyushu, Fukuoka, Japa" id="ABBRID0EMNDI" xlink:type="simple">SKYC</abbrev> ANTWEB1010194. • 1 worker; Hong Kong SAR, Castle Peak; <named-content xmlns:xlink="http://www.w3.org/1999/xlink" content-type="dwc:verbatimCoordinates" xlink:type="simple"><named-content content-type="geo-json" specific-use="{&#34;type&#34;:&#34;Point&#34;,&#34;coordinates&#34;:[113.958000,22.391000]}" id="NCID0ETNDI" xlink:type="simple">22.391, 113.958</named-content></named-content>; 230 m a.s.l.; 30 Jun. 2015; R.H.Lee leg.; Shrubland, Pitfall trap; <abbrev xmlns:xlink="http://www.w3.org/1999/xlink" xlink:title="Insect Biodiversity and Biogeography Laboratory, The University of Hong Kong" id="ABBRID0EYNDI" xlink:type="simple">IBBL</abbrev> RHL01178. • 1 worker; Hong Kong SAR, Castle Peak; <named-content xmlns:xlink="http://www.w3.org/1999/xlink" content-type="dwc:verbatimCoordinates" xlink:type="simple"><named-content content-type="geo-json" specific-use="{&#34;type&#34;:&#34;Point&#34;,&#34;coordinates&#34;:[113.958000,22.391000]}" id="NCID0E6NDI" xlink:type="simple">22.391, 113.958</named-content></named-content>; 230 m a.s.l.; 30 Jun. 2015; R.H.Lee leg.; Shrubland, Pitfall trap; <abbrev xmlns:xlink="http://www.w3.org/1999/xlink" xlink:title="Insect Biodiversity and Biogeography Laboratory, The University of Hong Kong" id="ABBRID0EEODI" xlink:type="simple">IBBL</abbrev> RHL01200. • 1 worker; Hong Kong SAR, Discovery Bay; <named-content xmlns:xlink="http://www.w3.org/1999/xlink" content-type="dwc:verbatimCoordinates" xlink:type="simple"><named-content content-type="geo-json" specific-use="{&#34;type&#34;:&#34;Point&#34;,&#34;coordinates&#34;:[114.018000,22.310000]}" id="NCID0ELODI" xlink:type="simple">22.31, 114.018</named-content></named-content>; 5 m a.s.l.; 2 Jul. 2015; R.H.Lee leg.; Grassland, Pitfall trap; <abbrev xmlns:xlink="http://www.w3.org/1999/xlink" xlink:title="Insect Biodiversity and Biogeography Laboratory, The University of Hong Kong" id="ABBRID0EQODI" xlink:type="simple">IBBL</abbrev> RHL01907. • 1 worker; Hong Kong SAR, Tai Tam; <named-content xmlns:xlink="http://www.w3.org/1999/xlink" content-type="dwc:verbatimCoordinates" xlink:type="simple"><named-content content-type="geo-json" specific-use="{&#34;type&#34;:&#34;Point&#34;,&#34;coordinates&#34;:[114.217000,22.262000]}" id="NCID0EXODI" xlink:type="simple">22.262, 114.217</named-content></named-content>; 370 m a.s.l.; 27 Jul. 2015; R.H.Lee leg.; Secondary forest, Pitfall trap; <abbrev xmlns:xlink="http://www.w3.org/1999/xlink" xlink:title="Insect Biodiversity and Biogeography Laboratory, The University of Hong Kong" id="ABBRID0E3ODI" xlink:type="simple">IBBL</abbrev> RHL02792. • 2 worker; Hong Kong SAR, Tap Mun; <named-content xmlns:xlink="http://www.w3.org/1999/xlink" content-type="dwc:verbatimCoordinates" xlink:type="simple"><named-content content-type="geo-json" specific-use="{&#34;type&#34;:&#34;Point&#34;,&#34;coordinates&#34;:[114.361000,22.481000]}" id="NCID0EDPDI" xlink:type="simple">22.481, 114.361</named-content></named-content>; 100 m a.s.l.; 28 Jul. 2015; R.H.Lee leg.; Shrubland, Pitfall trap; <abbrev xmlns:xlink="http://www.w3.org/1999/xlink" xlink:title="Insect Biodiversity and Biogeography Laboratory, The University of Hong Kong" id="ABBRID0EIPDI" xlink:type="simple">IBBL</abbrev> RHL01540, RHL01547. • 1 worker; Hong Kong SAR, Tap Mun; <named-content xmlns:xlink="http://www.w3.org/1999/xlink" content-type="dwc:verbatimCoordinates" xlink:type="simple"><named-content content-type="geo-json" specific-use="{&#34;type&#34;:&#34;Point&#34;,&#34;coordinates&#34;:[114.363000,22.477000]}" id="NCID0EPPDI" xlink:type="simple">22.477, 114.363</named-content></named-content>; 45 m a.s.l.; 28 Jul. 2015; R.H.Lee leg.; Shrubland, Pitfall trap; <abbrev xmlns:xlink="http://www.w3.org/1999/xlink" xlink:title="Insect Biodiversity and Biogeography Laboratory, The University of Hong Kong" id="ABBRID0EUPDI" xlink:type="simple">IBBL</abbrev> RHL01605, RHL01619. • 1 worker; Hong Kong SAR, Chap Lap Kok; <named-content xmlns:xlink="http://www.w3.org/1999/xlink" content-type="dwc:verbatimCoordinates" xlink:type="simple"><named-content content-type="geo-json" specific-use="{&#34;type&#34;:&#34;Point&#34;,&#34;coordinates&#34;:[113.934070,22.293010]}" id="NCID0E2PDI" xlink:type="simple">22.29301, 113.93407</named-content></named-content>; 50 m a.s.l.; 17 Sep. 2015; B.Morgan leg.; Winkler leaf litter Ex; <abbrev xmlns:xlink="http://www.w3.org/1999/xlink" xlink:title="Insect Biodiversity and Biogeography Laboratory, The University of Hong Kong" id="ABBRID0EAQDI" xlink:type="simple">IBBL</abbrev> BMW00181. • 1 worker; Hong Kong SAR, Chap Lap Kok; <named-content xmlns:xlink="http://www.w3.org/1999/xlink" content-type="dwc:verbatimCoordinates" xlink:type="simple"><named-content content-type="geo-json" specific-use="{&#34;type&#34;:&#34;Point&#34;,&#34;coordinates&#34;:[113.934070,22.293010]}" id="NCID0EHQDI" xlink:type="simple">22.29301, 113.93407</named-content></named-content>; 50 m a.s.l.; 27 Sep. 2015; B.Morgan leg.; Hand collection; <abbrev xmlns:xlink="http://www.w3.org/1999/xlink" xlink:title="Insect Biodiversity and Biogeography Laboratory, The University of Hong Kong" id="ABBRID0EMQDI" xlink:type="simple">IBBL</abbrev> BMW00247, BMW00248. • 1 worker; Hong Kong SAR, Nam Fung Road; <named-content xmlns:xlink="http://www.w3.org/1999/xlink" content-type="dwc:verbatimCoordinates" xlink:type="simple"><named-content content-type="geo-json" specific-use="{&#34;type&#34;:&#34;Point&#34;,&#34;coordinates&#34;:[114.180150,22.255530]}" id="NCID0ETQDI" xlink:type="simple">22.25553, 114.18015</named-content></named-content>; 108 m a.s.l.; 1 Oct. 2015; T.Tsang leg.; Winkler leaf litter Ex; <abbrev xmlns:xlink="http://www.w3.org/1999/xlink" xlink:title="Insect Biodiversity and Biogeography Laboratory, The University of Hong Kong" id="ABBRID0EYQDI" xlink:type="simple">IBBL</abbrev> TT01495. • 1 worker; Hong Kong SAR, Chap Lap Kok; <named-content xmlns:xlink="http://www.w3.org/1999/xlink" content-type="dwc:verbatimCoordinates" xlink:type="simple"><named-content content-type="geo-json" specific-use="{&#34;type&#34;:&#34;Point&#34;,&#34;coordinates&#34;:[113.934070,22.293010]}" id="NCID0E6QDI" xlink:type="simple">22.29301, 113.93407</named-content></named-content>; 50 m a.s.l.; 12 Oct. 2015; B.Morgan leg.; Winkler leaf litter Ex; <abbrev xmlns:xlink="http://www.w3.org/1999/xlink" xlink:title="Insect Biodiversity and Biogeography Laboratory, The University of Hong Kong" id="ABBRID0EERDI" xlink:type="simple">IBBL</abbrev> BMW01086. • 1 worker; Hong Kong SAR, Sha Shan; <named-content xmlns:xlink="http://www.w3.org/1999/xlink" content-type="dwc:verbatimCoordinates" xlink:type="simple"><named-content content-type="geo-json" specific-use="{&#34;type&#34;:&#34;Point&#34;,&#34;coordinates&#34;:[114.145000,22.449000]}" id="NCID0ELRDI" xlink:type="simple">22.449, 114.145</named-content></named-content>; 50 m a.s.l.; 3 Nov. 2015; R.H.Lee leg.; Feng Shui Forest, Pitfall trap; <abbrev xmlns:xlink="http://www.w3.org/1999/xlink" xlink:title="Insect Biodiversity and Biogeography Laboratory, The University of Hong Kong" id="ABBRID0EQRDI" xlink:type="simple">IBBL</abbrev> RHL02755. • 1 worker; Hong Kong SAR, Chap Lap Kok; <named-content xmlns:xlink="http://www.w3.org/1999/xlink" content-type="dwc:verbatimCoordinates" xlink:type="simple"><named-content content-type="geo-json" specific-use="{&#34;type&#34;:&#34;Point&#34;,&#34;coordinates&#34;:[113.933600,22.294700]}" id="NCID0EXRDI" xlink:type="simple">22.2947, 113.9336</named-content></named-content>; 20 m a.s.l.; 19 Mar. 2016; B.Morgan leg.; Winkler leaf litter Ex; <abbrev xmlns:xlink="http://www.w3.org/1999/xlink" xlink:title="Insect Biodiversity and Biogeography Laboratory, The University of Hong Kong" id="ABBRID0E3RDI" xlink:type="simple">IBBL</abbrev> BMW00715. • 1 worker; Hong Kong SAR, Chap Lap Kok; <named-content xmlns:xlink="http://www.w3.org/1999/xlink" content-type="dwc:verbatimCoordinates" xlink:type="simple"><named-content content-type="geo-json" specific-use="{&#34;type&#34;:&#34;Point&#34;,&#34;coordinates&#34;:[113.934700,22.292900]}" id="NCID0EDSDI" xlink:type="simple">22.2929, 113.9347</named-content></named-content>; 60 m a.s.l.; 5 Apr. 2016; B.Morgan leg.; Winkler leaf litter Ex; <abbrev xmlns:xlink="http://www.w3.org/1999/xlink" xlink:title="Insect Biodiversity and Biogeography Laboratory, The University of Hong Kong" id="ABBRID0EISDI" xlink:type="simple">IBBL</abbrev> BMW02365. • 1 worker; Hong Kong SAR, Chap Lap Kok; <named-content xmlns:xlink="http://www.w3.org/1999/xlink" content-type="dwc:verbatimCoordinates" xlink:type="simple"><named-content content-type="geo-json" specific-use="{&#34;type&#34;:&#34;Point&#34;,&#34;coordinates&#34;:[113.933300,22.291800]}" id="NCID0EPSDI" xlink:type="simple">22.2918, 113.9333</named-content></named-content>; 30 m a.s.l.; 19 Apr. 2016; B.Morgan leg.; Hand collection; <abbrev xmlns:xlink="http://www.w3.org/1999/xlink" xlink:title="Insect Biodiversity and Biogeography Laboratory, The University of Hong Kong" id="ABBRID0EUSDI" xlink:type="simple">IBBL</abbrev> BMW00581. • 4 worker; Hong Kong SAR, Nam Fung Road; <named-content xmlns:xlink="http://www.w3.org/1999/xlink" content-type="dwc:verbatimCoordinates" xlink:type="simple"><named-content content-type="geo-json" specific-use="{&#34;type&#34;:&#34;Point&#34;,&#34;coordinates&#34;:[114.183300,22.254600]}" id="NCID0E2SDI" xlink:type="simple">22.2546, 114.1833</named-content></named-content>; 120 m a.s.l.; 20 Aug. 2016; R.H.Lee leg.; Feng Shui Forest, Pitfall trap; <abbrev xmlns:xlink="http://www.w3.org/1999/xlink" xlink:title="Insect Biodiversity and Biogeography Laboratory, The University of Hong Kong" id="ABBRID0EATDI" xlink:type="simple">IBBL</abbrev> RHL03518, RHL03360, RHL003381, RHL03391. • 1 worker; Hong Kong SAR, Southern Aberdeen; <named-content xmlns:xlink="http://www.w3.org/1999/xlink" content-type="dwc:verbatimCoordinates" xlink:type="simple"><named-content content-type="geo-json" specific-use="{&#34;type&#34;:&#34;Point&#34;,&#34;coordinates&#34;:[114.162590,22.251090]}" id="NCID0EHTDI" xlink:type="simple">22.25109, 114.16259</named-content></named-content>; 99 m a.s.l.; 19 Sep. 2016; M.Pierce leg.; subtropical dry forest, Hand collection; <abbrev xmlns:xlink="http://www.w3.org/1999/xlink" xlink:title="Insect Biodiversity and Biogeography Laboratory, The University of Hong Kong" id="ABBRID0EMTDI" xlink:type="simple">IBBL</abbrev> ANTWEB1009470. • 1 worker; Hong Kong SAR, Tai Po: Kadoorie; <named-content xmlns:xlink="http://www.w3.org/1999/xlink" content-type="dwc:verbatimCoordinates" xlink:type="simple"><named-content content-type="geo-json" specific-use="{&#34;type&#34;:&#34;Point&#34;,&#34;coordinates&#34;:[114.117200,22.433320]}" id="NCID0ETTDI" xlink:type="simple">22.43332, 114.1172</named-content></named-content>; 191 m a.s.l.; 21 Sep. 2016; M.Pierce leg.; botanical garden, Hand collection; <abbrev xmlns:xlink="http://www.w3.org/1999/xlink" xlink:title="Insect Biodiversity and Biogeography Laboratory, The University of Hong Kong" id="ABBRID0EYTDI" xlink:type="simple">IBBL</abbrev> ANTWEB1009083. • 2 worker; Hong Kong SAR, Pak Ngan Heung; <named-content xmlns:xlink="http://www.w3.org/1999/xlink" content-type="dwc:verbatimCoordinates" xlink:type="simple"><named-content content-type="geo-json" specific-use="{&#34;type&#34;:&#34;Point&#34;,&#34;coordinates&#34;:[113.989100,22.271000]}" id="NCID0E6TDI" xlink:type="simple">22.271, 113.9891</named-content></named-content>; 35 m a.s.l.; 25 Oct. 2016; R.H.Lee leg.; Feng Shui Forest, Pitfall trap; <abbrev xmlns:xlink="http://www.w3.org/1999/xlink" xlink:title="Insect Biodiversity and Biogeography Laboratory, The University of Hong Kong" id="ABBRID0EEUDI" xlink:type="simple">IBBL</abbrev> RHL003347, RHL03508. • 1 worker; Hong Kong SAR, Pak Ngan Heung; <named-content xmlns:xlink="http://www.w3.org/1999/xlink" content-type="dwc:verbatimCoordinates" xlink:type="simple"><named-content content-type="geo-json" specific-use="{&#34;type&#34;:&#34;Point&#34;,&#34;coordinates&#34;:[113.989110,22.270990]}" id="NCID0ELUDI" xlink:type="simple">22.27099, 113.98911</named-content></named-content>; 35 m a.s.l.; 25 Oct. 2016; R.H.Lee leg.; Feng Shui Forest, Pitfall trap; <abbrev xmlns:xlink="http://www.w3.org/1999/xlink" xlink:title="Insect Biodiversity and Biogeography Laboratory, The University of Hong Kong" id="ABBRID0EQUDI" xlink:type="simple">IBBL</abbrev> RHL03509. • 1 worker; Hong Kong SAR, Mai Po; <named-content xmlns:xlink="http://www.w3.org/1999/xlink" content-type="dwc:verbatimCoordinates" xlink:type="simple"><named-content content-type="geo-json" specific-use="{&#34;type&#34;:&#34;Point&#34;,&#34;coordinates&#34;:[114.039200,22.487000]}" id="NCID0EXUDI" xlink:type="simple">22.487, 114.0392</named-content></named-content>; 1 m a.s.l.; 26–20 Oct. 2016; R.H.Lee leg.; Wetlands, Pitfall trap; <abbrev xmlns:xlink="http://www.w3.org/1999/xlink" xlink:title="Insect Biodiversity and Biogeography Laboratory, The University of Hong Kong" id="ABBRID0E3UDI" xlink:type="simple">IBBL</abbrev> RHL002943. • 1 worker; Hong Kong SAR, Chap Lap Kok; <named-content xmlns:xlink="http://www.w3.org/1999/xlink" content-type="dwc:verbatimCoordinates" xlink:type="simple"><named-content content-type="geo-json" specific-use="{&#34;type&#34;:&#34;Point&#34;,&#34;coordinates&#34;:[113.933600,22.294700]}" id="NCID0EDVDI" xlink:type="simple">22.2947, 113.9336</named-content></named-content>; 20 m a.s.l.; 27 Nov. 2016; B.Morgan leg.; Hand collection; <abbrev xmlns:xlink="http://www.w3.org/1999/xlink" xlink:title="Insect Biodiversity and Biogeography Laboratory, The University of Hong Kong" id="ABBRID0EIVDI" xlink:type="simple">IBBL</abbrev> BMW02465. • 1 worker; Hong Kong SAR, Soko Island; <named-content xmlns:xlink="http://www.w3.org/1999/xlink" content-type="dwc:verbatimCoordinates" xlink:type="simple"><named-content content-type="geo-json" specific-use="{&#34;type&#34;:&#34;Point&#34;,&#34;coordinates&#34;:[113.912570,22.182580]}" id="NCID0EPVDI" xlink:type="simple">22.18258, 113.91257</named-content></named-content>; 3 m a.s.l.; 2 Dec. 2016; M.Pierce leg.; Forest, Hand collection; <abbrev xmlns:xlink="http://www.w3.org/1999/xlink" xlink:title="Insect Biodiversity and Biogeography Laboratory, The University of Hong Kong" id="ABBRID0EUVDI" xlink:type="simple">IBBL</abbrev> ANTWEB1009836. • 1 worker; Hong Kong SAR, Chap Lap Kok; <named-content xmlns:xlink="http://www.w3.org/1999/xlink" content-type="dwc:verbatimCoordinates" xlink:type="simple"><named-content content-type="geo-json" specific-use="{&#34;type&#34;:&#34;Point&#34;,&#34;coordinates&#34;:[113.933600,22.294700]}" id="NCID0E2VDI" xlink:type="simple">22.2947, 113.9336</named-content></named-content>; 30 m a.s.l.; 28 Feb. 2017; B.Morgan leg.; Winkler leaf litter Ex; <abbrev xmlns:xlink="http://www.w3.org/1999/xlink" xlink:title="Insect Biodiversity and Biogeography Laboratory, The University of Hong Kong" id="ABBRID0EAWDI" xlink:type="simple">IBBL</abbrev> BMW02022. • 1 worker; Hong Kong SAR, Lok Ma Chau; <named-content xmlns:xlink="http://www.w3.org/1999/xlink" content-type="dwc:verbatimCoordinates" xlink:type="simple"><named-content content-type="geo-json" specific-use="{&#34;type&#34;:&#34;Point&#34;,&#34;coordinates&#34;:[114.063520,22.510230]}" id="NCID0EHWDI" xlink:type="simple">22.51023, 114.06352</named-content></named-content>; 1 m a.s.l.; 9 Apr. 2017; M.Pierce leg.; Pitfall; <abbrev xmlns:xlink="http://www.w3.org/1999/xlink" xlink:title="Insect Biodiversity and Biogeography Laboratory, The University of Hong Kong" id="ABBRID0EMWDI" xlink:type="simple">IBBL</abbrev> ANTWEB1016941, ANTWEB1017005. • 1 worker; Hong Kong SAR, Lok Ma Chau; <named-content xmlns:xlink="http://www.w3.org/1999/xlink" content-type="dwc:verbatimCoordinates" xlink:type="simple"><named-content content-type="geo-json" specific-use="{&#34;type&#34;:&#34;Point&#34;,&#34;coordinates&#34;:[114.063480,22.510440]}" id="NCID0ETWDI" xlink:type="simple">22.51044, 114.06348</named-content></named-content>; 21 m a.s.l.; 9–12 May.2017; M.Pierce leg.; Pitfall; <abbrev xmlns:xlink="http://www.w3.org/1999/xlink" xlink:title="Insect Biodiversity and Biogeography Laboratory, The University of Hong Kong" id="ABBRID0EYWDI" xlink:type="simple">IBBL</abbrev> ANTWEB1016958. • 2 worker; Hong Kong SAR, Lok Ma Chau; <named-content xmlns:xlink="http://www.w3.org/1999/xlink" content-type="dwc:verbatimCoordinates" xlink:type="simple"><named-content content-type="geo-json" specific-use="{&#34;type&#34;:&#34;Point&#34;,&#34;coordinates&#34;:[114.065760,22.511170]}" id="NCID0E6WDI" xlink:type="simple">22.51117, 114.06576</named-content></named-content>; 6 m a.s.l.; 11–14 Aug. 2017; M.Pierce leg.; Wetland, Pitfall; <abbrev xmlns:xlink="http://www.w3.org/1999/xlink" xlink:title="Insect Biodiversity and Biogeography Laboratory, The University of Hong Kong" id="ABBRID0EEXDI" xlink:type="simple">IBBL</abbrev> ANTWEB1017019, ANTWEB1009760. • 1 worker; Hong Kong SAR, Lion Rock; <named-content xmlns:xlink="http://www.w3.org/1999/xlink" content-type="dwc:verbatimCoordinates" xlink:type="simple"><named-content content-type="geo-json" specific-use="{&#34;type&#34;:&#34;Point&#34;,&#34;coordinates&#34;:[114.175040,22.357000]}" id="NCID0ELXDI" xlink:type="simple">22.357, 114.17504</named-content></named-content>; 140 m a.s.l.; 15 Aug. 2017; R.H.Lee leg.; Secondary forest, Pitfall trap; <abbrev xmlns:xlink="http://www.w3.org/1999/xlink" xlink:title="Insect Biodiversity and Biogeography Laboratory, The University of Hong Kong" id="ABBRID0EQXDI" xlink:type="simple">IBBL</abbrev> RHL03526. • 1 worker; Hong Kong SAR, Pak Tam Chung; <named-content xmlns:xlink="http://www.w3.org/1999/xlink" content-type="dwc:verbatimCoordinates" xlink:type="simple"><named-content content-type="geo-json" specific-use="{&#34;type&#34;:&#34;Point&#34;,&#34;coordinates&#34;:[114.323140,22.394740]}" id="NCID0EXXDI" xlink:type="simple">22.39474, 114.32314</named-content></named-content>; 70 m a.s.l.; 6 Sep. 2017; R.H.Lee leg.; Shrubland, Pitfall trap; <abbrev xmlns:xlink="http://www.w3.org/1999/xlink" xlink:title="Insect Biodiversity and Biogeography Laboratory, The University of Hong Kong" id="ABBRID0E3XDI" xlink:type="simple">IBBL</abbrev> RHL03492. • 3 worker; Hong Kong SAR, Mai Po; <named-content xmlns:xlink="http://www.w3.org/1999/xlink" content-type="dwc:verbatimCoordinates" xlink:type="simple"><named-content content-type="geo-json" specific-use="{&#34;type&#34;:&#34;Point&#34;,&#34;coordinates&#34;:[114.032980,22.484900]}" id="NCID0EDYDI" xlink:type="simple">22.4849, 114.03298</named-content></named-content>; 3 m a.s.l.; 12–15 Sep. 2017; M.Pierce leg.; Pitfall; <abbrev xmlns:xlink="http://www.w3.org/1999/xlink" xlink:title="Insect Biodiversity and Biogeography Laboratory, The University of Hong Kong" id="ABBRID0EIYDI" xlink:type="simple">IBBL</abbrev> ANTWEB1009693, ANTWEB1016943, ANTWEB1009657. • 2 worker; Hong Kong SAR, Mai Po; <named-content xmlns:xlink="http://www.w3.org/1999/xlink" content-type="dwc:verbatimCoordinates" xlink:type="simple"><named-content content-type="geo-json" specific-use="{&#34;type&#34;:&#34;Point&#34;,&#34;coordinates&#34;:[114.032980,22.484900]}" id="NCID0EPYDI" xlink:type="simple">22.4849, 114.03298</named-content></named-content>; 3 m a.s.l.; 12–15 Sep. 2017; M.Pierce leg.; Pitfall; <abbrev xmlns:xlink="http://www.w3.org/1999/xlink" xlink:title="Insect Biodiversity and Biogeography Laboratory, The University of Hong Kong" id="ABBRID0EUYDI" xlink:type="simple">IBBL</abbrev> ANTWEB1009657, ANTWEB1009713. • 1 worker; Hong Kong SAR, Mai Po; <named-content xmlns:xlink="http://www.w3.org/1999/xlink" content-type="dwc:verbatimCoordinates" xlink:type="simple"><named-content content-type="geo-json" specific-use="{&#34;type&#34;:&#34;Point&#34;,&#34;coordinates&#34;:[114.040140,22.494130]}" id="NCID0E2YDI" xlink:type="simple">22.49413, 114.04014</named-content></named-content>; 3 m a.s.l.; 26–29 Sep.2017; M.Pierce leg.; Pitfall; <abbrev xmlns:xlink="http://www.w3.org/1999/xlink" xlink:title="Insect Biodiversity and Biogeography Laboratory, The University of Hong Kong" id="ABBRID0EAZDI" xlink:type="simple">IBBL</abbrev> ANTWEB1009710. • 4 workers; Hong Kong SAR, Mai Po; <named-content xmlns:xlink="http://www.w3.org/1999/xlink" content-type="dwc:verbatimCoordinates" xlink:type="simple"><named-content content-type="geo-json" specific-use="{&#34;type&#34;:&#34;Point&#34;,&#34;coordinates&#34;:[114.039190,22.494730]}" id="NCID0EHZDI" xlink:type="simple">22.49473, 114.03919</named-content></named-content>; 3 m a.s.l.; 26–29 Sep.2017; M.Pierce leg.; Pitfall; <abbrev xmlns:xlink="http://www.w3.org/1999/xlink" xlink:title="Insect Biodiversity and Biogeography Laboratory, The University of Hong Kong" id="ABBRID0EMZDI" xlink:type="simple">IBBL</abbrev> ANTWEB1009614, ANTWEB1009688, ANTWEB1009616, ANTWEB1009783. • 1 worker; Hong Kong SAR, Mai Po; <named-content xmlns:xlink="http://www.w3.org/1999/xlink" content-type="dwc:verbatimCoordinates" xlink:type="simple"><named-content content-type="geo-json" specific-use="{&#34;type&#34;:&#34;Point&#34;,&#34;coordinates&#34;:[114.040140,22.494130]}" id="NCID0ETZDI" xlink:type="simple">22.49413, 114.04014</named-content></named-content>; 3 m a.s.l.; 26–29 Sep.2017; M.Pierce leg.; Pitfall; <abbrev xmlns:xlink="http://www.w3.org/1999/xlink" xlink:title="Insect Biodiversity and Biogeography Laboratory, The University of Hong Kong" id="ABBRID0EYZDI" xlink:type="simple">IBBL</abbrev> ANTWEB1009782. • 2 worker; Hong Kong SAR, Tung Ping Chau; <named-content xmlns:xlink="http://www.w3.org/1999/xlink" content-type="dwc:verbatimCoordinates" xlink:type="simple"><named-content content-type="geo-json" specific-use="{&#34;type&#34;:&#34;Point&#34;,&#34;coordinates&#34;:[114.436500,22.538200]}" id="NCID0E6ZDI" xlink:type="simple">22.5382, 114.4365</named-content></named-content>; 30 m a.s.l.; 2 Oct. 2017; R.Cheung &amp; B.Morgan leg.; Winkler leaf litter Ex; <abbrev xmlns:xlink="http://www.w3.org/1999/xlink" xlink:title="Hong Kong Biodiversity Museum, University of Hong Kong" id="ABBRID0EE1DI" xlink:type="simple">HKBM</abbrev> MBS011433, MBS011434. • 1 worker; Hong Kong SAR, Tung Ping Chau; <named-content xmlns:xlink="http://www.w3.org/1999/xlink" content-type="dwc:verbatimCoordinates" xlink:type="simple"><named-content content-type="geo-json" specific-use="{&#34;type&#34;:&#34;Point&#34;,&#34;coordinates&#34;:[114.431700,22.544300]}" id="NCID0EL1DI" xlink:type="simple">22.5443, 114.4317</named-content></named-content>; 1 m a.s.l.; 2 Oct. 2017; R.Cheung &amp; B.Morgan leg.; Winkler leaf litter Ex; <abbrev xmlns:xlink="http://www.w3.org/1999/xlink" xlink:title="Hong Kong Biodiversity Museum, University of Hong Kong" id="ABBRID0EQ1DI" xlink:type="simple">HKBM</abbrev> MBS011435. • 2 worker; Hong Kong SAR, Penny’s Bay; <named-content xmlns:xlink="http://www.w3.org/1999/xlink" content-type="dwc:verbatimCoordinates" xlink:type="simple"><named-content content-type="geo-json" specific-use="{&#34;type&#34;:&#34;Point&#34;,&#34;coordinates&#34;:[114.033840,22.325880]}" id="NCID0EX1DI" xlink:type="simple">22.32588, 114.03384</named-content></named-content>; 22 m a.s.l.; 10–13 Oct.2017; M.Pierce leg.; Pitfall; <abbrev xmlns:xlink="http://www.w3.org/1999/xlink" xlink:title="Insect Biodiversity and Biogeography Laboratory, The University of Hong Kong" id="ABBRID0E31DI" xlink:type="simple">IBBL</abbrev> ANTWEB1009781, ANTWEB1017072. • 1 worker; Hong Kong SAR, Kam Shan Country Park; <named-content xmlns:xlink="http://www.w3.org/1999/xlink" content-type="dwc:verbatimCoordinates" xlink:type="simple"><named-content content-type="geo-json" specific-use="{&#34;type&#34;:&#34;Point&#34;,&#34;coordinates&#34;:[114.151670,22.356200]}" id="NCID0ED2DI" xlink:type="simple">22.3562, 114.15167</named-content></named-content>; 170 m a.s.l.; 18 Oct. 2017; R.Cheung leg.; Winkler leaf litter Ex; <abbrev xmlns:xlink="http://www.w3.org/1999/xlink" xlink:title="Hong Kong Biodiversity Museum, University of Hong Kong" id="ABBRID0EI2DI" xlink:type="simple">HKBM</abbrev> MBS011436. • 2 worker; Hong Kong SAR, Penny’s Bay; <named-content xmlns:xlink="http://www.w3.org/1999/xlink" content-type="dwc:verbatimCoordinates" xlink:type="simple"><named-content content-type="geo-json" specific-use="{&#34;type&#34;:&#34;Point&#34;,&#34;coordinates&#34;:[114.033600,22.327190]}" id="NCID0EP2DI" xlink:type="simple">22.32719, 114.0336</named-content></named-content>; 21 m a.s.l.; 23–26 Oct.2017; M.Pierce leg.; Pitfall; <abbrev xmlns:xlink="http://www.w3.org/1999/xlink" xlink:title="Insect Biodiversity and Biogeography Laboratory, The University of Hong Kong" id="ABBRID0EU2DI" xlink:type="simple">IBBL</abbrev> ANTWEB1016974, ANTWEB1017001. • 2 worker; Hong Kong SAR, Lung Fu Shan; <named-content xmlns:xlink="http://www.w3.org/1999/xlink" content-type="dwc:verbatimCoordinates" xlink:type="simple"><named-content content-type="geo-json" specific-use="{&#34;type&#34;:&#34;Point&#34;,&#34;coordinates&#34;:[114.136100,22.279000]}" id="NCID0E22DI" xlink:type="simple">22.279, 114.1361</named-content></named-content>; 242 m a.s.l.; 20 Jun. 2019; K.Chan leg.; <abbrev xmlns:xlink="http://www.w3.org/1999/xlink" xlink:title="Insect Biodiversity and Biogeography Laboratory, The University of Hong Kong" id="ABBRID0EA3DI" xlink:type="simple">IBBL</abbrev> ANTWEB1010118, ANTWEB1010119. • 3 worker; Hong Kong SAR, Luk Keng Chan Uk; <named-content xmlns:xlink="http://www.w3.org/1999/xlink" content-type="dwc:verbatimCoordinates" xlink:type="simple"><named-content content-type="geo-json" specific-use="{&#34;type&#34;:&#34;Point&#34;,&#34;coordinates&#34;:[114.218700,22.518300]}" id="NCID0EH3DI" xlink:type="simple">22.5183, 114.2187</named-content></named-content>; 10 m a.s.l.; 5 Aug. 2020; R.Wang leg.; <abbrev xmlns:xlink="http://www.w3.org/1999/xlink" xlink:title="Insect Biodiversity and Biogeography Laboratory, The University of Hong Kong" id="ABBRID0EM3DI" xlink:type="simple">IBBL</abbrev> RWB1239, RWB1240, RWB1241. • 1 worker; Hong Kong SAR, Mai Po; <named-content xmlns:xlink="http://www.w3.org/1999/xlink" content-type="dwc:verbatimCoordinates" xlink:type="simple"><named-content content-type="geo-json" specific-use="{&#34;type&#34;:&#34;Point&#34;,&#34;coordinates&#34;:[114.038470,22.479120]}" id="NCID0ET3DI" xlink:type="simple">22.47912, 114.03847</named-content></named-content>; 5 m a.s.l.; 18 Aug. 2021; T.Bogar leg.; Grassland, Pitfall; <abbrev xmlns:xlink="http://www.w3.org/1999/xlink" xlink:title="Insect Biodiversity and Biogeography Laboratory, The University of Hong Kong" id="ABBRID0EY3DI" xlink:type="simple">IBBL</abbrev> ANTWEB1010207. • 1 worker; Hong Kong SAR, Mai Po; <named-content xmlns:xlink="http://www.w3.org/1999/xlink" content-type="dwc:verbatimCoordinates" xlink:type="simple"><named-content content-type="geo-json" specific-use="{&#34;type&#34;:&#34;Point&#34;,&#34;coordinates&#34;:[114.038140,22.480100]}" id="NCID0E63DI" xlink:type="simple">22.4801, 114.03814</named-content></named-content>; 5 m a.s.l.; 18 Aug. 2021; T.Bogar leg.; Grassland, Pitfall; <abbrev xmlns:xlink="http://www.w3.org/1999/xlink" xlink:title="Insect Biodiversity and Biogeography Laboratory, The University of Hong Kong" id="ABBRID0EE4DI" xlink:type="simple">IBBL</abbrev> ANTWEB1010208. • 2 worker; Hong Kong SAR, Lok Ma Chau; <named-content xmlns:xlink="http://www.w3.org/1999/xlink" content-type="dwc:verbatimCoordinates" xlink:type="simple"><named-content content-type="geo-json" specific-use="{&#34;type&#34;:&#34;Point&#34;,&#34;coordinates&#34;:[114.065200,22.510930]}" id="NCID0EL4DI" xlink:type="simple">22.51093, 114.0652</named-content></named-content>; 5 m a.s.l.; 2 Sep. 2021; T.Bogar leg.; Grassland, Pitfall; <abbrev xmlns:xlink="http://www.w3.org/1999/xlink" xlink:title="Insect Biodiversity and Biogeography Laboratory, The University of Hong Kong" id="ABBRID0EQ4DI" xlink:type="simple">IBBL</abbrev> ANTWEB1010210. • 1 worker; Hong Kong SAR, Lok Ma Chau; <named-content xmlns:xlink="http://www.w3.org/1999/xlink" content-type="dwc:verbatimCoordinates" xlink:type="simple"><named-content content-type="geo-json" specific-use="{&#34;type&#34;:&#34;Point&#34;,&#34;coordinates&#34;:[114.065600,22.511060]}" id="NCID0EX4DI" xlink:type="simple">22.51106, 114.0656</named-content></named-content>; 5 m a.s.l.; 2 Sep. 2021; T.Bogar leg.; Grassland, Pitfall; <abbrev xmlns:xlink="http://www.w3.org/1999/xlink" xlink:title="Insect Biodiversity and Biogeography Laboratory, The University of Hong Kong" id="ABBRID0E34DI" xlink:type="simple">IBBL</abbrev> ANTWEB1010211. • 3 worker; Hong Kong SAR, Lok Ma Chau; <named-content xmlns:xlink="http://www.w3.org/1999/xlink" content-type="dwc:verbatimCoordinates" xlink:type="simple"><named-content content-type="geo-json" specific-use="{&#34;type&#34;:&#34;Point&#34;,&#34;coordinates&#34;:[114.065200,22.510930]}" id="NCID0ED5DI" xlink:type="simple">22.51093, 114.0652</named-content></named-content>; 5 m a.s.l.; 2 Sep. 2021; T.Bogar leg.; Grassland, Pitfall; <abbrev xmlns:xlink="http://www.w3.org/1999/xlink" xlink:title="Insect Biodiversity and Biogeography Laboratory, The University of Hong Kong" id="ABBRID0EI5DI" xlink:type="simple">IBBL</abbrev> ANTWEB1010212, ANTWEB1010214, ANTWEB1010219. • 1 worker; Hong Kong SAR, Lok Ma Chau; <named-content xmlns:xlink="http://www.w3.org/1999/xlink" content-type="dwc:verbatimCoordinates" xlink:type="simple"><named-content content-type="geo-json" specific-use="{&#34;type&#34;:&#34;Point&#34;,&#34;coordinates&#34;:[114.065600,22.511060]}" id="NCID0EP5DI" xlink:type="simple">22.51106, 114.0656</named-content></named-content>; 5 m a.s.l.; 2 Sep. 2021; T.Bogar leg.; Grassland, Pitfall; <abbrev xmlns:xlink="http://www.w3.org/1999/xlink" xlink:title="Insect Biodiversity and Biogeography Laboratory, The University of Hong Kong" id="ABBRID0EU5DI" xlink:type="simple">IBBL</abbrev> ANTWEB1010221. • 1 worker; Hong Kong SAR, Wetlands Park; <named-content xmlns:xlink="http://www.w3.org/1999/xlink" content-type="dwc:verbatimCoordinates" xlink:type="simple"><named-content content-type="geo-json" specific-use="{&#34;type&#34;:&#34;Point&#34;,&#34;coordinates&#34;:[114.004010,22.472360]}" id="NCID0E25DI" xlink:type="simple">22.47236, 114.00401</named-content></named-content>; 1 m a.s.l.; 7 Sep. 2021; A. I. Weemaels &amp; M.T.Hamer leg.; Wetlands, Winkler leaf litter Ex; <abbrev xmlns:xlink="http://www.w3.org/1999/xlink" xlink:title="Insect Biodiversity and Biogeography Laboratory, The University of Hong Kong" id="ABBRID0EA6DI" xlink:type="simple">IBBL</abbrev> WP1T2W2-7. • 1 worker; Hong Kong SAR, Mai Po; <named-content xmlns:xlink="http://www.w3.org/1999/xlink" content-type="dwc:verbatimCoordinates" xlink:type="simple"><named-content content-type="geo-json" specific-use="{&#34;type&#34;:&#34;Point&#34;,&#34;coordinates&#34;:[114.037420,22.479570]}" id="NCID0EH6DI" xlink:type="simple">22.47957, 114.03742</named-content></named-content>; 5 m a.s.l.; 14 Sep. 2021; T.Bogar leg.; Grassland, Pitfall; <abbrev xmlns:xlink="http://www.w3.org/1999/xlink" xlink:title="Insect Biodiversity and Biogeography Laboratory, The University of Hong Kong" id="ABBRID0EM6DI" xlink:type="simple">IBBL</abbrev> ANTWEB1010206. • 1 worker; Hong Kong SAR, Lok Ma Chau; <named-content xmlns:xlink="http://www.w3.org/1999/xlink" content-type="dwc:verbatimCoordinates" xlink:type="simple"><named-content content-type="geo-json" specific-use="{&#34;type&#34;:&#34;Point&#34;,&#34;coordinates&#34;:[114.064660,22.510760]}" id="NCID0ET6DI" xlink:type="simple">22.51076, 114.06466</named-content></named-content>; 5 m a.s.l.; 16 Sep. 2021; T.Bogar leg.; Grassland, Pitfall; <abbrev xmlns:xlink="http://www.w3.org/1999/xlink" xlink:title="Insect Biodiversity and Biogeography Laboratory, The University of Hong Kong" id="ABBRID0EY6DI" xlink:type="simple">IBBL</abbrev> ANTWEB1010217. • 1 worker; Hong Kong SAR, Lok Ma Chau; <named-content xmlns:xlink="http://www.w3.org/1999/xlink" content-type="dwc:verbatimCoordinates" xlink:type="simple"><named-content content-type="geo-json" specific-use="{&#34;type&#34;:&#34;Point&#34;,&#34;coordinates&#34;:[114.064660,22.510760]}" id="NCID0EAAAK" xlink:type="simple">22.51076, 114.06466</named-content></named-content>; 5 m a.s.l.; 16 Sep. 2021; T.Bogar leg.; Grassland, Pitfall; <abbrev xmlns:xlink="http://www.w3.org/1999/xlink" xlink:title="Insect Biodiversity and Biogeography Laboratory, The University of Hong Kong" id="ABBRID0EFAAK" xlink:type="simple">IBBL</abbrev> ANTWEB1010218. • 1 worker; Hong Kong SAR, Lok Ma Chau; <named-content xmlns:xlink="http://www.w3.org/1999/xlink" content-type="dwc:verbatimCoordinates" xlink:type="simple"><named-content content-type="geo-json" specific-use="{&#34;type&#34;:&#34;Point&#34;,&#34;coordinates&#34;:[114.064120,22.510570]}" id="NCID0EMAAK" xlink:type="simple">22.51057, 114.06412</named-content></named-content>; 5 m a.s.l.; 16 Sep. 2021; T.Bogar leg.; Grassland, Pitfall; <abbrev xmlns:xlink="http://www.w3.org/1999/xlink" xlink:title="Insect Biodiversity and Biogeography Laboratory, The University of Hong Kong" id="ABBRID0ERAAK" xlink:type="simple">IBBL</abbrev> ANTWEB1010220. • 2 worker; Hong Kong SAR, Lok Ma Chau; <named-content xmlns:xlink="http://www.w3.org/1999/xlink" content-type="dwc:verbatimCoordinates" xlink:type="simple"><named-content content-type="geo-json" specific-use="{&#34;type&#34;:&#34;Point&#34;,&#34;coordinates&#34;:[114.063710,22.510380]}" id="NCID0EYAAK" xlink:type="simple">22.51038, 114.06371</named-content></named-content>; 5 m a.s.l.; 28 Sep. 2021; T.Bogar leg.; Grassland, Pitfall; <abbrev xmlns:xlink="http://www.w3.org/1999/xlink" xlink:title="Insect Biodiversity and Biogeography Laboratory, The University of Hong Kong" id="ABBRID0E4AAK" xlink:type="simple">IBBL</abbrev> ANTWEB1010213, ANTWEB1010215. • 1 worker; Hong Kong SAR, Lok Ma Chau; <named-content xmlns:xlink="http://www.w3.org/1999/xlink" content-type="dwc:verbatimCoordinates" xlink:type="simple"><named-content content-type="geo-json" specific-use="{&#34;type&#34;:&#34;Point&#34;,&#34;coordinates&#34;:[114.065920,22.511760]}" id="NCID0EEBAK" xlink:type="simple">22.51176, 114.06592</named-content></named-content>; 5 m a.s.l.; 29 Sep. 2021; T.Bogar leg.; Grassland, Pitfall; <abbrev xmlns:xlink="http://www.w3.org/1999/xlink" xlink:title="Insect Biodiversity and Biogeography Laboratory, The University of Hong Kong" id="ABBRID0EJBAK" xlink:type="simple">IBBL</abbrev> ANTWEB1010216. • 1 worker; Hong Kong SAR, Mai Po; <named-content xmlns:xlink="http://www.w3.org/1999/xlink" content-type="dwc:verbatimCoordinates" xlink:type="simple"><named-content content-type="geo-json" specific-use="{&#34;type&#34;:&#34;Point&#34;,&#34;coordinates&#34;:[114.038680,22.483650]}" id="NCID0EQBAK" xlink:type="simple">22.48365, 114.03868</named-content></named-content>; 5 m a.s.l.; 2 Oct. 2021; T.Bogar leg.; Grassland, Pitfall; <abbrev xmlns:xlink="http://www.w3.org/1999/xlink" xlink:title="Insect Biodiversity and Biogeography Laboratory, The University of Hong Kong" id="ABBRID0EVBAK" xlink:type="simple">IBBL</abbrev> ANTWEB1010209. • 1 worker; Hong Kong SAR, Cheng Chau Island; <named-content xmlns:xlink="http://www.w3.org/1999/xlink" content-type="dwc:verbatimCoordinates" xlink:type="simple"><named-content content-type="geo-json" specific-use="{&#34;type&#34;:&#34;Point&#34;,&#34;coordinates&#34;:[114.019900,22.198140]}" id="NCID0E3BAK" xlink:type="simple">22.19814, 114.0199</named-content></named-content>; 20 m a.s.l.; 25 Nov. 2021; M.T.Hamer leg.; Garden, ex. Decay wood; <abbrev xmlns:xlink="http://www.w3.org/1999/xlink" xlink:title="Insect Biodiversity and Biogeography Laboratory, The University of Hong Kong" id="ABBRID0EBCAK" xlink:type="simple">IBBL</abbrev> MTH635. • 1 worker; Hong Kong SAR, Fung Kong; <named-content xmlns:xlink="http://www.w3.org/1999/xlink" content-type="dwc:verbatimCoordinates" xlink:type="simple"><named-content content-type="geo-json" specific-use="{&#34;type&#34;:&#34;Point&#34;,&#34;coordinates&#34;:[114.093700,22.513220]}" id="NCID0EICAK" xlink:type="simple">22.51322, 114.0937</named-content></named-content>; 30 m a.s.l.; 18 May. 2022; A. I. Weemaels leg.; Young secondary forest, Winkler leaf litter Ex; <abbrev xmlns:xlink="http://www.w3.org/1999/xlink" xlink:title="Insect Biodiversity and Biogeography Laboratory, The University of Hong Kong" id="ABBRID0ENCAK" xlink:type="simple">IBBL</abbrev> FK1T2W5-1. • 2 workers; Hong Kong SAR, Fanling Golf Course; <named-content xmlns:xlink="http://www.w3.org/1999/xlink" content-type="dwc:verbatimCoordinates" xlink:type="simple"><named-content content-type="geo-json" specific-use="{&#34;type&#34;:&#34;Point&#34;,&#34;coordinates&#34;:[114.108470,22.490090]}" id="NCID0EUCAK" xlink:type="simple">22.49009, 114.10847</named-content></named-content>; 54 m a.s.l.; 23–25 May. 2022; A. I. Weemaels &amp; M.T.Hamer leg.; Old secondary forest, Pitfall trap; <abbrev xmlns:xlink="http://www.w3.org/1999/xlink" xlink:title="Insect Biodiversity and Biogeography Laboratory, The University of Hong Kong" id="ABBRID0EZCAK" xlink:type="simple">IBBL</abbrev> FGE1SQ2PF4-1. • 1 worker; Hong Kong SAR, Wai Tsai; <named-content xmlns:xlink="http://www.w3.org/1999/xlink" content-type="dwc:verbatimCoordinates" xlink:type="simple"><named-content content-type="geo-json" specific-use="{&#34;type&#34;:&#34;Point&#34;,&#34;coordinates&#34;:[114.061530,22.482840]}" id="NCID0EADAK" xlink:type="simple">22.48284, 114.06153</named-content></named-content>; 29 m a.s.l.; 29 Jun. 2022; M.T.Hamer leg.; Vacuum; <abbrev xmlns:xlink="http://www.w3.org/1999/xlink" xlink:title="Insect Biodiversity and Biogeography Laboratory, The University of Hong Kong" id="ABBRID0EFDAK" xlink:type="simple">IBBL</abbrev> WT2SQ1GVAC3-1. • 1 worker; Hong Kong SAR, Fung Kong; <named-content xmlns:xlink="http://www.w3.org/1999/xlink" content-type="dwc:verbatimCoordinates" xlink:type="simple"><named-content content-type="geo-json" specific-use="{&#34;type&#34;:&#34;Point&#34;,&#34;coordinates&#34;:[114.093700,22.532200]}" id="NCID0EMDAK" xlink:type="simple">22.5322, 114.0937</named-content></named-content>; 47 m a.s.l.; 25 Jul. 2022; A. I. Weemaels &amp; M.T.Hamer leg.; Young secondary, Winkler leaf litter Ex; <abbrev xmlns:xlink="http://www.w3.org/1999/xlink" xlink:title="Insect Biodiversity and Biogeography Laboratory, The University of Hong Kong" id="ABBRID0ERDAK" xlink:type="simple">IBBL</abbrev> FK3GC7-17. • 1 worker; Hong Kong SAR, Tai Po Kau Headland; <named-content xmlns:xlink="http://www.w3.org/1999/xlink" content-type="dwc:verbatimCoordinates" xlink:type="simple"><named-content content-type="geo-json" specific-use="{&#34;type&#34;:&#34;Point&#34;,&#34;coordinates&#34;:[114.192610,22.438410]}" id="NCID0EYDAK" xlink:type="simple">22.43841, 114.19261</named-content></named-content>; 45 m a.s.l.; 18 Aug. 2022; M.T.Hamer leg.; Old secondary forest, Log Sift; <abbrev xmlns:xlink="http://www.w3.org/1999/xlink" xlink:title="Insect Biodiversity and Biogeography Laboratory, The University of Hong Kong" id="ABBRID0E4DAK" xlink:type="simple">IBBL</abbrev> TPK4GC16-1. • 1 worker; Hong Kong SAR, Tai Po Kau Headland; <named-content xmlns:xlink="http://www.w3.org/1999/xlink" content-type="dwc:verbatimCoordinates" xlink:type="simple"><named-content content-type="geo-json" specific-use="{&#34;type&#34;:&#34;Point&#34;,&#34;coordinates&#34;:[114.192640,22.434710]}" id="NCID0EEEAK" xlink:type="simple">22.43471, 114.19264</named-content></named-content>; 52 m a.s.l.; 18 Aug. 2022; M.T.Hamer leg.; Old secondary forest, Log Sift; <abbrev xmlns:xlink="http://www.w3.org/1999/xlink" xlink:title="Insect Biodiversity and Biogeography Laboratory, The University of Hong Kong" id="ABBRID0EJEAK" xlink:type="simple">IBBL</abbrev> TPK4GC17-4. • 2 worker; Hong Kong SAR, Tai Po Kau Headland; <named-content xmlns:xlink="http://www.w3.org/1999/xlink" content-type="dwc:verbatimCoordinates" xlink:type="simple"><named-content content-type="geo-json" specific-use="{&#34;type&#34;:&#34;Point&#34;,&#34;coordinates&#34;:[114.192610,22.438410]}" id="NCID0EQEAK" xlink:type="simple">22.43841, 114.19261</named-content></named-content>; 45 m a.s.l.; 18–24 Aug.2022; M.T.Hamer &amp; T.S.R.Silva leg.; Old secondary forest, Pitfall trap; <abbrev xmlns:xlink="http://www.w3.org/1999/xlink" xlink:title="Insect Biodiversity and Biogeography Laboratory, The University of Hong Kong" id="ABBRID0EVEAK" xlink:type="simple">IBBL</abbrev> TPK4SQ1PF4-8, TPK4SQPF1-9. • 4 workers; Hong Kong SAR, Tai Mo Shan; <named-content xmlns:xlink="http://www.w3.org/1999/xlink" content-type="dwc:verbatimCoordinates" xlink:type="simple"><named-content content-type="geo-json" specific-use="{&#34;type&#34;:&#34;Point&#34;,&#34;coordinates&#34;:[114.106800,22.403460]}" id="NCID0E3EAK" xlink:type="simple">22.40346, 114.1068</named-content></named-content>; 464 m a.s.l.; 26 Aug. 2023; M.T.Hamer leg.; Secondary forest, ex. Decay wood; <abbrev xmlns:xlink="http://www.w3.org/1999/xlink" xlink:title="Insect Biodiversity and Biogeography Laboratory, The University of Hong Kong" id="ABBRID0EBFAK" xlink:type="simple">IBBL</abbrev> MTH159. • 5 workers; Hong Kong SAR, Lantau; <named-content xmlns:xlink="http://www.w3.org/1999/xlink" content-type="dwc:verbatimCoordinates" xlink:type="simple"><named-content content-type="geo-json" specific-use="{&#34;type&#34;:&#34;Point&#34;,&#34;coordinates&#34;:[113.940700,22.251570]}" id="NCID0EIFAK" xlink:type="simple">22.25157, 113.9407</named-content></named-content>; 273 m a.s.l.; 28 Aug. 2023; M.T.Hamer leg.; Young secondary, ex. Decaying log; <abbrev xmlns:xlink="http://www.w3.org/1999/xlink" xlink:title="Insect Biodiversity and Biogeography Laboratory, The University of Hong Kong" id="ABBRID0ENFAK" xlink:type="simple">IBBL</abbrev> MTH214. • 1 worker; Hong Kong SAR, Lantau; <named-content xmlns:xlink="http://www.w3.org/1999/xlink" content-type="dwc:verbatimCoordinates" xlink:type="simple"><named-content content-type="geo-json" specific-use="{&#34;type&#34;:&#34;Point&#34;,&#34;coordinates&#34;:[113.940700,22.251600]}" id="NCID0EUFAK" xlink:type="simple">22.2516, 113.94070</named-content></named-content>; 273 m a.s.l; 28 Aug. 2023; M.T.Hamer leg.; Young secondary forest, ex. Nest; <abbrev xmlns:xlink="http://www.w3.org/1999/xlink" xlink:title="Insect Biodiversity and Biogeography Laboratory, The University of Hong Kong" id="ABBRID0EZFAK" xlink:type="simple">IBBL</abbrev> MTH192. • 5 workers; Hong Kong SAR, Shui Hau; <named-content xmlns:xlink="http://www.w3.org/1999/xlink" content-type="dwc:verbatimCoordinates" xlink:type="simple"><named-content content-type="geo-json" specific-use="{&#34;type&#34;:&#34;Point&#34;,&#34;coordinates&#34;:[113.915800,22.214900]}" id="NCID0EAGAK" xlink:type="simple">22.2149, 113.91580</named-content></named-content> 56 m a.s.l; 31 Aug. 2023; M.T.Hamer leg.; un. Log &amp; ex. Soil, Young secondary forest <abbrev xmlns:xlink="http://www.w3.org/1999/xlink" xlink:title="Insect Biodiversity and Biogeography Laboratory, The University of Hong Kong" id="ABBRID0EFGAK" xlink:type="simple">IBBL</abbrev> MTH271. • 5 worker; Hong Kong SAR, Tai Mo Shan; <named-content xmlns:xlink="http://www.w3.org/1999/xlink" content-type="dwc:verbatimCoordinates" xlink:type="simple"><named-content content-type="geo-json" specific-use="{&#34;type&#34;:&#34;Point&#34;,&#34;coordinates&#34;:[114.106910,22.404030]}" id="NCID0EMGAK" xlink:type="simple">22.40403, 114.10691</named-content></named-content>; 471 m a.s.l.; 03 Sep. 2023; M.T.Hamer leg.; secondary forest, ex. Decaying log; <abbrev xmlns:xlink="http://www.w3.org/1999/xlink" xlink:title="Insect Biodiversity and Biogeography Laboratory, The University of Hong Kong" id="ABBRID0ERGAK" xlink:type="simple">IBBL</abbrev> MTH275. • 1 worker; Hong Kong SAR, Guilford Road; <named-content xmlns:xlink="http://www.w3.org/1999/xlink" content-type="dwc:verbatimCoordinates" xlink:type="simple"><named-content content-type="geo-json" specific-use="{&#34;type&#34;:&#34;Point&#34;,&#34;coordinates&#34;:[114.166900,22.264900]}" id="NCID0EYGAK" xlink:type="simple">22.2649, 114.16690</named-content></named-content>; 380 m a.s.l.; 05 Sep. 2023; C.Y.L.Tse leg.; urban green space, ex. Nest; <abbrev xmlns:xlink="http://www.w3.org/1999/xlink" xlink:title="Insect Biodiversity and Biogeography Laboratory, The University of Hong Kong" id="ABBRID0E4GAK" xlink:type="simple">IBBL</abbrev> MTH363. • 5 workers; Hong Kong SAR, Fanling Golf Course; <named-content xmlns:xlink="http://www.w3.org/1999/xlink" content-type="dwc:verbatimCoordinates" xlink:type="simple"><named-content content-type="geo-json" specific-use="{&#34;type&#34;:&#34;Point&#34;,&#34;coordinates&#34;:[114.119770,22.491500]}" id="NCID0EEHAK" xlink:type="simple">22.4915, 114.11977</named-content></named-content>; 40 m a.s.l.; 27 Sep. 2023; M.T.Hamer leg.; Old secondary forest, un. Log &amp; ex. Soil; <abbrev xmlns:xlink="http://www.w3.org/1999/xlink" xlink:title="Insect Biodiversity and Biogeography Laboratory, The University of Hong Kong" id="ABBRID0EJHAK" xlink:type="simple">IBBL</abbrev> MTH621.</p></tp:treatment-sec><tp:treatment-sec><!--Section generated to contain objects referenced in tp:taxon-treatment.--><fig id="F3" position="float" orientation="portrait"><object-id xmlns:xlink="http://www.w3.org/1999/xlink" content-type="doi" xlink:type="simple">10.3897/zookeys.1202.120214.figure3</object-id><object-id xmlns:xlink="http://www.w3.org/1999/xlink" content-type="arpha" xlink:type="simple">84F0D50C-30C9-5BF2-B158-FCFBEA06DB45</object-id><label>Figure 3.</label><caption><p>Differences between antennal segment lengths and petiolar shapes <bold>A</bold><italic><tp:taxon-name><tp:taxon-name-part taxon-name-part-type="genus" reg="Leptogenys">Leptogenys</tp:taxon-name-part><tp:taxon-name-part taxon-name-part-type="species" reg="rufida">rufida</tp:taxon-name-part></tp:taxon-name></italic> (MBS006585) <bold>B</bold><italic><tp:taxon-name><tp:taxon-name-part taxon-name-part-type="genus" reg="Leptogenys">L.</tp:taxon-name-part><tp:taxon-name-part taxon-name-part-type="species" reg="peuqueti">peuqueti</tp:taxon-name-part></tp:taxon-name></italic> (ANTWEB10096169) <bold>C</bold><italic><tp:taxon-name><tp:taxon-name-part taxon-name-part-type="genus" reg="Leptogenys">Leptogenys</tp:taxon-name-part><tp:taxon-name-part taxon-name-part-type="species" reg="rufida">rufida</tp:taxon-name-part></tp:taxon-name></italic> (MBS015251) <bold>D</bold><italic><tp:taxon-name><tp:taxon-name-part taxon-name-part-type="genus" reg="Leptogenys">L.</tp:taxon-name-part><tp:taxon-name-part taxon-name-part-type="species" reg="peuqueti">peuqueti</tp:taxon-name-part></tp:taxon-name></italic> (RHL003347).</p></caption><graphic xmlns:xlink="http://www.w3.org/1999/xlink" xlink:href="zookeys-1202-169_article-120214__-g003.jpg" position="float" orientation="portrait" xlink:type="simple" id="oo_1051497.jpg"><uri content-type="original_file" xlink:type="simple">https://binary.pensoft.net/fig/1051497</uri></graphic></fig><fig id="F21" position="float" orientation="portrait"><object-id xmlns:xlink="http://www.w3.org/1999/xlink" content-type="doi" xlink:type="simple">10.3897/zookeys.1202.120214.figure21</object-id><object-id xmlns:xlink="http://www.w3.org/1999/xlink" content-type="arpha" xlink:type="simple">01C2DFBD-D64C-58F4-B2BA-E5CAFBD9D9A4</object-id><label>Figure 21.</label><caption><p>Further distribution maps of <italic><tp:taxon-name><tp:taxon-name-part taxon-name-part-type="genus" reg="Leptogenys">Leptogenys</tp:taxon-name-part></tp:taxon-name></italic> species recorded from Hong Kong <bold>A</bold><italic><tp:taxon-name><tp:taxon-name-part taxon-name-part-type="genus" reg="Leptogenys">L.</tp:taxon-name-part><tp:taxon-name-part taxon-name-part-type="species" reg="kraepelini">kraepelini</tp:taxon-name-part></tp:taxon-name></italic><bold>B</bold><italic><tp:taxon-name><tp:taxon-name-part taxon-name-part-type="genus" reg="Leptogenys">L.</tp:taxon-name-part><tp:taxon-name-part taxon-name-part-type="species" reg="laeviterga">laeviterga</tp:taxon-name-part></tp:taxon-name></italic><bold>C</bold><italic><tp:taxon-name><tp:taxon-name-part taxon-name-part-type="genus" reg="Leptogenys">L.</tp:taxon-name-part><tp:taxon-name-part taxon-name-part-type="species" reg="peuqueti">peuqueti</tp:taxon-name-part></tp:taxon-name></italic><bold>D</bold><italic><tp:taxon-name><tp:taxon-name-part taxon-name-part-type="genus" reg="Leptogenys">L.</tp:taxon-name-part><tp:taxon-name-part taxon-name-part-type="species" reg="rufida">rufida</tp:taxon-name-part></tp:taxon-name></italic><bold>E</bold><italic><tp:taxon-name><tp:taxon-name-part taxon-name-part-type="genus" reg="Leptogenys">L.</tp:taxon-name-part><tp:taxon-name-part taxon-name-part-type="species" reg="strena">strena</tp:taxon-name-part></tp:taxon-name></italic>. The base map displayed shows tree canopy cover with the darker green areas indicating greater tree cover.</p></caption><graphic xmlns:xlink="http://www.w3.org/1999/xlink" xlink:href="zookeys-1202-169_article-120214__-g021.jpg" position="float" orientation="portrait" xlink:type="simple" id="oo_1051515.jpg"><uri content-type="original_file" xlink:type="simple">https://binary.pensoft.net/fig/1051515</uri></graphic></fig></tp:treatment-sec><ref-list><ref id="B44"><mixed-citation xmlns:xlink="http://www.w3.org/1999/xlink" xlink:type="simple"><person-group><name name-style="western"><surname>Xu</surname><given-names>Z-H</given-names></name><name name-style="western"><surname>He</surname><given-names>Q-J</given-names></name></person-group> (<year>2015</year>) <article-title>Taxonomic review of the ponerine ant genus <italic><tp:taxon-name><tp:taxon-name-part taxon-name-part-type="genus">Leptogenys</tp:taxon-name-part></tp:taxon-name></italic> Roger, 1861 (<tp:taxon-name><tp:taxon-name-part taxon-name-part-type="order">Hymenoptera</tp:taxon-name-part></tp:taxon-name>: <tp:taxon-name><tp:taxon-name-part taxon-name-part-type="family">Formicidae</tp:taxon-name-part></tp:taxon-name>) with a key to the Oriental species.</article-title><source>Myrmecological News</source><volume>21</volume>: <fpage>137</fpage>–<lpage>161</lpage>.</mixed-citation></ref><ref id="B14"><mixed-citation xmlns:xlink="http://www.w3.org/1999/xlink" xlink:type="simple"><person-group><name name-style="western"><surname>Guénard</surname><given-names>B</given-names></name><name name-style="western"><surname>Dunn</surname><given-names>RR</given-names></name></person-group> (<year>2012</year>) <article-title>A checklist of the ants of China.</article-title><source>Zootaxa</source><volume>3558</volume>(<issue>1</issue>): <fpage>1</fpage>–<lpage>77</lpage>. <ext-link xlink:href="10.11646/zootaxa.3558.1.1" ext-link-type="doi" xlink:type="simple">https://doi.org/10.11646/zootaxa.3558.1.1</ext-link></mixed-citation></ref><ref id="B20"><mixed-citation xmlns:xlink="http://www.w3.org/1999/xlink" xlink:type="simple"><person-group><name name-style="western"><surname>Janicki</surname><given-names>J</given-names></name><name name-style="western"><surname>Narula</surname><given-names>N</given-names></name><name name-style="western"><surname>Ziegler</surname><given-names>M</given-names></name><name name-style="western"><surname>Guénard</surname><given-names>B</given-names></name><name name-style="western"><surname>Economo</surname><given-names>EP</given-names></name></person-group> (<year>2016</year>) <article-title>Visualizing and interacting with large-volume biodiversity data using client-server web-mapping applications: The design and implementation of <ext-link xlink:type="simple" ext-link-type="uri" xlink:href="http://antmaps.org">antmaps.org</ext-link>.</article-title><source>Ecological Informatics</source><volume>32</volume>: <fpage>185</fpage>–<lpage>193</lpage>. <ext-link xlink:href="10.1016/j.ecoinf.2016.02.006" ext-link-type="doi" xlink:type="simple">https://doi.org/10.1016/j.ecoinf.2016.02.006</ext-link></mixed-citation></ref><ref id="B15"><mixed-citation xmlns:xlink="http://www.w3.org/1999/xlink" xlink:type="simple"><person-group><name name-style="western"><surname>Guénard</surname><given-names>B</given-names></name><name name-style="western"><surname>Weiser</surname><given-names>M</given-names></name><name name-style="western"><surname>Gomez</surname><given-names>K</given-names></name><name name-style="western"><surname>Narula</surname><given-names>N</given-names></name><name name-style="western"><surname>Economo</surname><given-names>EP</given-names></name></person-group> (<year>2017</year>) <article-title>The Global Ant Biodiversity Informatics (GABI) database: A synthesis of ant species geographic distributions.</article-title><source>Myrmecological News</source><volume>24</volume>: <fpage>83</fpage>–<lpage>89</lpage>.</mixed-citation></ref><ref id="B8"><mixed-citation xmlns:xlink="http://www.w3.org/1999/xlink" xlink:type="simple"><person-group><name name-style="western"><surname>Brassard</surname><given-names>F</given-names></name><name name-style="western"><surname>Leong</surname><given-names>C-M</given-names></name><name name-style="western"><surname>Chan</surname><given-names>H-H</given-names></name><name name-style="western"><surname>Guénard</surname><given-names>B</given-names></name></person-group> (<year>2021</year>) <article-title>High Diversity in Urban Areas: How Comprehensive Sampling Reveals High Ant Species Richness within One of the Most Urbanized Regions of the World.</article-title><source>Diversity</source><volume>13</volume>(<issue>8</issue>): <fpage>358</fpage>. <ext-link xlink:href="10.3390/d13080358" ext-link-type="doi" xlink:type="simple">https://doi.org/10.3390/d13080358</ext-link></mixed-citation></ref><ref id="B4"><mixed-citation xmlns:xlink="http://www.w3.org/1999/xlink" xlink:type="simple"><person-group><name name-style="western"><surname>Bakhtiar</surname><given-names>EY</given-names></name><name name-style="western"><surname>Chiang</surname><given-names>SL</given-names></name></person-group> (<year>2010</year>) <article-title><italic><tp:taxon-name><tp:taxon-name-part taxon-name-part-type="genus">Leptogenys</tp:taxon-name-part></tp:taxon-name></italic> ants (<tp:taxon-name><tp:taxon-name-part taxon-name-part-type="order">Hymenoptera</tp:taxon-name-part></tp:taxon-name>: <tp:taxon-name><tp:taxon-name-part taxon-name-part-type="family">Formicidae</tp:taxon-name-part></tp:taxon-name>: <tp:taxon-name><tp:taxon-name-part taxon-name-part-type="subfamily">Ponerinae</tp:taxon-name-part></tp:taxon-name>) of Sabah.</article-title><source>Serangga</source><volume>15</volume>(<issue>1–2</issue>): <fpage>37</fpage>–<lpage>55</lpage>.</mixed-citation></ref><ref id="B39"><mixed-citation xmlns:xlink="http://www.w3.org/1999/xlink" xlink:type="simple"><person-group><name name-style="western"><surname>Wang</surname><given-names>WY</given-names></name><name name-style="western"><surname>Soh</surname><given-names>EJY</given-names></name><name name-style="western"><surname>Yong</surname><given-names>GWJ</given-names></name><name name-style="western"><surname>Wong</surname><given-names>MKL</given-names></name><name name-style="western"><surname>Guenard</surname><given-names>B</given-names></name><name name-style="western"><surname>Economo</surname><given-names>EP</given-names></name><name name-style="western"><surname>Yamane</surname><given-names>S</given-names></name></person-group> (<year>2022</year>) Remarkable diversity in a little red dot: a comprehensive checklist of known ant species in Singapore (<tp:taxon-name><tp:taxon-name-part taxon-name-part-type="order">Hymenoptera</tp:taxon-name-part></tp:taxon-name>: <tp:taxon-name><tp:taxon-name-part taxon-name-part-type="family">Formicidae</tp:taxon-name-part></tp:taxon-name>) with notes on ecology and taxonomy. Asian Myrmecology 15: e015006. <ext-link xlink:href="10.20362/am.015006" ext-link-type="doi" xlink:type="simple">https://doi.org/10.20362/am.015006</ext-link></mixed-citation></ref><ref id="B21"><mixed-citation xmlns:xlink="http://www.w3.org/1999/xlink" xlink:type="simple"><person-group><name name-style="western"><surname>Janssen</surname><given-names>E</given-names></name><name name-style="western"><surname>Übler</surname><given-names>E</given-names></name><name name-style="western"><surname>Bauriegel</surname><given-names>L</given-names></name><name name-style="western"><surname>Kern</surname><given-names>F</given-names></name><name name-style="western"><surname>Bestmann</surname><given-names>HJ</given-names></name><name name-style="western"><surname>Attygalle</surname><given-names>AB</given-names></name><name name-style="western"><surname>Steghaus-Kovacˇ</surname><given-names>S</given-names></name><name name-style="western"><surname>Maschwitz</surname><given-names>U</given-names></name></person-group> (<year>1997</year>) <article-title>Trail pheromone of the ponerine ant <italic><tp:taxon-name><tp:taxon-name-part taxon-name-part-type="genus">Leptogenys</tp:taxon-name-part><tp:taxon-name-part taxon-name-part-type="species">peuqueti</tp:taxon-name-part></tp:taxon-name></italic> (<tp:taxon-name><tp:taxon-name-part taxon-name-part-type="order">Hymenoptera</tp:taxon-name-part></tp:taxon-name>: <tp:taxon-name><tp:taxon-name-part taxon-name-part-type="family">Formicidae</tp:taxon-name-part></tp:taxon-name>): a multicomponent mixture of related compounds.</article-title><source>Naturwissenschaften</source><volume>84</volume>(<issue>3</issue>): <fpage>122</fpage>–<lpage>125</lpage>. <ext-link xlink:href="10.1007/s001140050360" ext-link-type="doi" xlink:type="simple">https://doi.org/10.1007/s001140050360</ext-link></mixed-citation></ref><ref id="B18"><mixed-citation xmlns:xlink="http://www.w3.org/1999/xlink" xlink:type="simple"><person-group><name name-style="western"><surname>Ito</surname><given-names>F</given-names></name></person-group> (<year>1997</year>) <article-title>Colony composition and morphological caste differentiation between ergatoid queens and workers in the ponerine ant genus <italic><tp:taxon-name><tp:taxon-name-part taxon-name-part-type="genus">Leptogenys</tp:taxon-name-part></tp:taxon-name></italic> in the Oriental tropics.</article-title><source>Ethology Ecology and Evolution</source><volume>9</volume>(<issue>4</issue>): <fpage>335</fpage>–<lpage>343</lpage>. <ext-link xlink:href="10.1080/08927014.1997.9522876" ext-link-type="doi" xlink:type="simple">https://doi.org/10.1080/08927014.1997.9522876</ext-link></mixed-citation></ref></ref-list></tp:taxon-treatment>
