# Supplementary material for: ﻿The Leptogenys Roger, 1861 (Formicidae, Ponerinae) of Hong Kong SAR with additional records from Guangdong, China
Source: Zookeys. 2024 May 17;1202:169–211. doi: 10.3897/zookeys.1202.120214 (PMC11128037; doi:10.3897/zookeys.1202.120214)
Supplement: XML Treatment for Leptogenys rufida [file zookeys.1202.120214-treatment8.xml]

<!DOCTYPE tp:taxon-treatment
  PUBLIC "-//TaxonX//DTD Taxonomic Treatment Publishing DTD v0 20100105//EN" "tax-treatment-NSO.dtd">
<tp:taxon-treatment xmlns:tp="http://www.plazi.org/taxpub"><tp:treatment-meta><kwd-group><label>Taxon classification</label><kwd>
                <named-content content-type="kingdom">Animalia</named-content>
              </kwd><kwd>
                <named-content content-type="order">Hymenoptera</named-content>
              </kwd><kwd>
                <named-content content-type="family">Formicidae</named-content>
              </kwd></kwd-group><mixed-citation publication-type="journal"><person-group><name><surname>Hamer</surname><given-names>Matthew T.</given-names></name><name><surname>Lee</surname><given-names>Jonathan Hon Chung</given-names></name><name><surname>Tse</surname><given-names>Cheung Yau Leo</given-names></name><name><surname>Silva</surname><given-names>Thiago S. R.</given-names></name><name><surname>Guénard</surname><given-names>Benoit</given-names></name></person-group><article-title>﻿The <italic><tp:taxon-name><tp:taxon-name-part taxon-name-part-type="genus" reg="Leptogenys">Leptogenys</tp:taxon-name-part></tp:taxon-name></italic> Roger, 1861 (<tp:taxon-name><tp:taxon-name-part taxon-name-part-type="family">Formicidae</tp:taxon-name-part></tp:taxon-name>, <tp:taxon-name><tp:taxon-name-part taxon-name-part-type="subfamily">Ponerinae</tp:taxon-name-part></tp:taxon-name>) of Hong Kong SAR with additional records from Guangdong, China</article-title><source>Zookeys</source><day>17</day><month>05</month><year>2024</year><volume>1202</volume><fpage>169</fpage><lpage>211</lpage><pub-id pub-id-type="doi">10.3897/zookeys.1202.120214</pub-id></mixed-citation></tp:treatment-meta><tp:nomenclature><label>﻿</label><tp:taxon-name>
              <object-id xmlns:xlink="http://www.w3.org/1999/xlink" content-type="arpha" xlink:type="simple">C57A66AA-3101-5903-81BF-545D3DE9F4DD</object-id>
              <tp:taxon-name-part taxon-name-part-type="genus" reg="Leptogenys">Leptogenys</tp:taxon-name-part>
              <tp:taxon-name-part taxon-name-part-type="species" reg="rufida">rufida</tp:taxon-name-part>
            </tp:taxon-name><tp:taxon-authority>Zhou et al., 2012</tp:taxon-authority><xref ref-type="fig" rid="F2">Figs 2A</xref><xref ref-type="fig" rid="F3">, 3A, C</xref><xref ref-type="fig" rid="F18">, 18</xref><xref ref-type="fig" rid="F21">, 21D new record</xref><tp:nomenclature-citation-list><tp:nomenclature-citation><tp:taxon-name>
                  <tp:taxon-name-part taxon-name-part-type="genus" reg="Leptogenys">Leptogenys</tp:taxon-name-part>
                  <tp:taxon-name-part taxon-name-part-type="species" reg="rufida">rufida</tp:taxon-name-part>
                </tp:taxon-name><comment><xref ref-type="bibr" rid="B47">Zhou et al., 2012</xref>: 891, figs 4–6 (w.) China (Guangxi).</comment></tp:nomenclature-citation></tp:nomenclature-citation-list></tp:nomenclature><tp:treatment-sec sec-type="description" id="SECID0EUJAK"><title>Ergatoid description.</title><p>With characters of worker but head more square, not as long as in worker. Clypeus terminating in less convex point apically. Propodeum shorter; convex in lateral view. Petiole nodiform, distinctly higher than long in lateral view; wider than long in dorsal view; anterior margin straight in lateral view. Metasomal segments III–VII enlarged, segment III distinctly wider than petiole. Same colour as the worker (<xref ref-type="bibr" rid="B47">Zhou et al. 2012</xref>).</p><fig id="F18" position="float" orientation="portrait"><object-id xmlns:xlink="http://www.w3.org/1999/xlink" content-type="doi" xlink:type="simple">10.3897/zookeys.1202.120214.figure18</object-id><object-id xmlns:xlink="http://www.w3.org/1999/xlink" content-type="arpha" xlink:type="simple">6356933D-D960-5AC0-84A3-1A9E203FB38E</object-id><label>Figure 18.</label><caption><p><italic><tp:taxon-name><tp:taxon-name-part taxon-name-part-type="genus" reg="Leptogenys">Leptogenys</tp:taxon-name-part><tp:taxon-name-part taxon-name-part-type="species" reg="rufida">rufida</tp:taxon-name-part></tp:taxon-name></italic> (RHL01259) and ergatoid (ANTWEB1010234) <bold>A</bold> worker in lateral view <bold>B</bold> worker in dorsal view <bold>C</bold> worker in head in full face view <bold>D</bold> ergatoid in lateral view <bold>E</bold> ergatoid in lateral view and <bold>F</bold> ergatoid in dorsal view.</p></caption><graphic xmlns:xlink="http://www.w3.org/1999/xlink" xlink:href="zookeys-1202-169_article-120214__-g018.jpg" position="float" orientation="portrait" xlink:type="simple" id="oo_1051512.jpg"><uri content-type="original_file" xlink:type="simple">https://binary.pensoft.net/fig/1051512</uri></graphic></fig></tp:treatment-sec><tp:treatment-sec sec-type="description" id="SECID0ECLAK"><title>Measurements.</title><p>Workers (<italic>n</italic> = 8): <abbrev xmlns:xlink="http://www.w3.org/1999/xlink" xlink:title="Head length: the length of head from the anteriormost point of the clypeal lobe to the posteriormost point of the head capsule, measured in full face view" id="ABBRID0EKLAK" xlink:type="simple">HL</abbrev> 0.93–1.01; <abbrev xmlns:xlink="http://www.w3.org/1999/xlink" xlink:title="Lateral head margin length: length of head from mandibular base to posteriormost margin of head capsule, measured in full face view" id="ABBRID0EOLAK" xlink:type="simple">HLL</abbrev> 0.76–0.8; <abbrev xmlns:xlink="http://www.w3.org/1999/xlink" xlink:title="Anterior head length: length of head from mandibular base to anteriormost point of eye, measured in full face view" id="ABBRID0ESLAK" xlink:type="simple">HLA</abbrev> 0.18–0.21; <abbrev xmlns:xlink="http://www.w3.org/1999/xlink" xlink:title="Head width: maximum width of head, excluding eyes, measured in full face view" id="ABBRID0EWLAK" xlink:type="simple">HW</abbrev> 0.64–0.67; <abbrev xmlns:xlink="http://www.w3.org/1999/xlink" xlink:title="Clypeal median lobe length: length of the clypeal lobe from anteriormost margin to the anterior margin of the torulus, measured in full face view" id="ABBRID0E1LAK" xlink:type="simple">CML</abbrev> 0.19–0.21; <abbrev xmlns:xlink="http://www.w3.org/1999/xlink" xlink:title="Scape length: diagonal length of scape excluding the neck and basal condyle" id="ABBRID0E5LAK" xlink:type="simple">SL</abbrev> 0.84–0.92; <abbrev xmlns:xlink="http://www.w3.org/1999/xlink" xlink:title="Antennal segment II length: maximum length of pedicel (antennal segment II), measured in dorsal view" id="ABBRID0ECMAK" xlink:type="simple">AII</abbrev> 0.17–0.19; <abbrev xmlns:xlink="http://www.w3.org/1999/xlink" xlink:title="Antennal flagellomere I length: maximum length first flagellar segment, measured in dorsal view" id="ABBRID0EGMAK" xlink:type="simple">AFI</abbrev> 0.13–0.15; <abbrev xmlns:xlink="http://www.w3.org/1999/xlink" xlink:title="Antennal flagellomere II length: maximum length of second flagellar segment, measured in dorsal view" id="ABBRID0EKMAK" xlink:type="simple">AFII</abbrev> 0.12–0.14; <abbrev xmlns:xlink="http://www.w3.org/1999/xlink" xlink:title="Eye length: the maximum diameter of the compound eye in lateral view" id="ABBRID0EOMAK" xlink:type="simple">EL</abbrev> 0.16–0.18; <abbrev xmlns:xlink="http://www.w3.org/1999/xlink" xlink:title="Mandibular length: length of mandible from base to apex, measured in full face view" id="ABBRID0ESMAK" xlink:type="simple">ML</abbrev> 0.45–0.46; <abbrev xmlns:xlink="http://www.w3.org/1999/xlink" xlink:title="Pronotal length: diagonal length of pronotum measured from anteriormost point of pronotum (excluding neck), to posteriormost margin, measured in lateral view" id="ABBRID0EWMAK" xlink:type="simple">PrL</abbrev> 0.53–0.6; <abbrev xmlns:xlink="http://www.w3.org/1999/xlink" xlink:title="Pronotal height: height of pronotum from the posterior base of the pronotum to the highest point of pronotum dorsum, measured in lateral view" id="ABBRID0E1MAK" xlink:type="simple">PrH</abbrev> 0.38–0.44; <abbrev xmlns:xlink="http://www.w3.org/1999/xlink" xlink:title="Pronotal width: maximum width of pronotum, measured in dorsal view" id="ABBRID0E5MAK" xlink:type="simple">PrW</abbrev> 0.56–0.59; <abbrev xmlns:xlink="http://www.w3.org/1999/xlink" xlink:title="Weber’s length: diagonal length of mesosoma from anteriormost point of pronotum (excluding neck) to posteriormost point of propodeal lobe, measured in lateral view" id="ABBRID0ECNAK" xlink:type="simple">WL</abbrev> 1.38–1.49; <abbrev xmlns:xlink="http://www.w3.org/1999/xlink" xlink:title="Petiole length: length of petiole from the anteriormost point of the petiole (including petiole peduncle) to the posteriormost point, measured in lateral view" id="ABBRID0EGNAK" xlink:type="simple">PeL</abbrev> 0.46–0.51; <abbrev xmlns:xlink="http://www.w3.org/1999/xlink" xlink:title="Petiole height: height of petiole from the most ventral margin of the subpetiolar process to the highest point of petiolar dorsal margin, measured in lateral view" id="ABBRID0EKNAK" xlink:type="simple">PeH</abbrev> 0.42–0.56; <abbrev xmlns:xlink="http://www.w3.org/1999/xlink" xlink:title="Petiole width: maximum width of petiole in dorsal view" id="ABBRID0EONAK" xlink:type="simple">PeW</abbrev> 0.35–0.42; DPL 0.42–0.48; <abbrev xmlns:xlink="http://www.w3.org/1999/xlink" xlink:title="Cephalic index: HW / HL × 10" id="ABBRID0ESNAK" xlink:type="simple">CI</abbrev> 64.29–68.17; <abbrev xmlns:xlink="http://www.w3.org/1999/xlink" xlink:title="Clypeus index: CML / HL × 10" id="ABBRID0EWNAK" xlink:type="simple">CLI</abbrev> 19.36–22.51; <abbrev xmlns:xlink="http://www.w3.org/1999/xlink" xlink:title="Scape index: SL / HW × 10" id="ABBRID0E1NAK" xlink:type="simple">SI</abbrev> 129.66–141.82; <abbrev xmlns:xlink="http://www.w3.org/1999/xlink" xlink:title="Ocular index: EL / HLL × 10" id="ABBRID0E5NAK" xlink:type="simple">OI</abbrev> 20.78–23.37; <abbrev xmlns:xlink="http://www.w3.org/1999/xlink" xlink:title="Lateral petiole index: PeH / PeL × 10" id="ABBRID0ECOAK" xlink:type="simple">LPI</abbrev> 82.61–114.29; <abbrev xmlns:xlink="http://www.w3.org/1999/xlink" xlink:title="Dorsal petiole index: PeW / DpeL × 10" id="ABBRID0EGOAK" xlink:type="simple">DPI</abbrev> 76.76–90.83.</p><p>Ergatoid paratype (<italic>n</italic> = 1): <abbrev xmlns:xlink="http://www.w3.org/1999/xlink" xlink:title="Head length: the length of head from the anteriormost point of the clypeal lobe to the posteriormost point of the head capsule, measured in full face view" id="ABBRID0EOOAK" xlink:type="simple">HL</abbrev> 1.04; <abbrev xmlns:xlink="http://www.w3.org/1999/xlink" xlink:title="Lateral head margin length: length of head from mandibular base to posteriormost margin of head capsule, measured in full face view" id="ABBRID0ESOAK" xlink:type="simple">HLL</abbrev> 0.78; <abbrev xmlns:xlink="http://www.w3.org/1999/xlink" xlink:title="Anterior head length: length of head from mandibular base to anteriormost point of eye, measured in full face view" id="ABBRID0EWOAK" xlink:type="simple">HLA</abbrev> 0.21; <abbrev xmlns:xlink="http://www.w3.org/1999/xlink" xlink:title="Head width: maximum width of head, excluding eyes, measured in full face view" id="ABBRID0E1OAK" xlink:type="simple">HW</abbrev> 0.74; <abbrev xmlns:xlink="http://www.w3.org/1999/xlink" xlink:title="Clypeal median lobe length: length of the clypeal lobe from anteriormost margin to the anterior margin of the torulus, measured in full face view" id="ABBRID0E5OAK" xlink:type="simple">CML</abbrev> 0.25; <abbrev xmlns:xlink="http://www.w3.org/1999/xlink" xlink:title="Scape length: diagonal length of scape excluding the neck and basal condyle" id="ABBRID0ECPAK" xlink:type="simple">SL</abbrev> 0.89; <abbrev xmlns:xlink="http://www.w3.org/1999/xlink" xlink:title="Antennal segment II length: maximum length of pedicel (antennal segment II), measured in dorsal view" id="ABBRID0EGPAK" xlink:type="simple">AII</abbrev> 0.18; <abbrev xmlns:xlink="http://www.w3.org/1999/xlink" xlink:title="Antennal flagellomere I length: maximum length first flagellar segment, measured in dorsal view" id="ABBRID0EKPAK" xlink:type="simple">AFI</abbrev> 0.14; <abbrev xmlns:xlink="http://www.w3.org/1999/xlink" xlink:title="Antennal flagellomere II length: maximum length of second flagellar segment, measured in dorsal view" id="ABBRID0EOPAK" xlink:type="simple">AFII</abbrev> 0.13; <abbrev xmlns:xlink="http://www.w3.org/1999/xlink" xlink:title="Eye length: the maximum diameter of the compound eye in lateral view" id="ABBRID0ESPAK" xlink:type="simple">EL</abbrev> 0.19; <abbrev xmlns:xlink="http://www.w3.org/1999/xlink" xlink:title="Mandibular length: length of mandible from base to apex, measured in full face view" id="ABBRID0EWPAK" xlink:type="simple">ML</abbrev> 0.52; <abbrev xmlns:xlink="http://www.w3.org/1999/xlink" xlink:title="Pronotal length: diagonal length of pronotum measured from anteriormost point of pronotum (excluding neck), to posteriormost margin, measured in lateral view" id="ABBRID0E1PAK" xlink:type="simple">PrL</abbrev> 0.66; <abbrev xmlns:xlink="http://www.w3.org/1999/xlink" xlink:title="Pronotal height: height of pronotum from the posterior base of the pronotum to the highest point of pronotum dorsum, measured in lateral view" id="ABBRID0E5PAK" xlink:type="simple">PrH</abbrev> 0.45; <abbrev xmlns:xlink="http://www.w3.org/1999/xlink" xlink:title="Pronotal width: maximum width of pronotum, measured in dorsal view" id="ABBRID0ECQAK" xlink:type="simple">PrW</abbrev> 0.61; <abbrev xmlns:xlink="http://www.w3.org/1999/xlink" xlink:title="Weber’s length: diagonal length of mesosoma from anteriormost point of pronotum (excluding neck) to posteriormost point of propodeal lobe, measured in lateral view" id="ABBRID0EGQAK" xlink:type="simple">WL</abbrev> 1.5; <abbrev xmlns:xlink="http://www.w3.org/1999/xlink" xlink:title="Petiole length: length of petiole from the anteriormost point of the petiole (including petiole peduncle) to the posteriormost point, measured in lateral view" id="ABBRID0EKQAK" xlink:type="simple">PeL</abbrev> 0.43; <abbrev xmlns:xlink="http://www.w3.org/1999/xlink" xlink:title="Petiole height: height of petiole from the most ventral margin of the subpetiolar process to the highest point of petiolar dorsal margin, measured in lateral view" id="ABBRID0EOQAK" xlink:type="simple">PeH</abbrev> 0.61; <abbrev xmlns:xlink="http://www.w3.org/1999/xlink" xlink:title="Petiole width: maximum width of petiole in dorsal view" id="ABBRID0ESQAK" xlink:type="simple">PeW</abbrev> 0.5; DPL 0.25; <abbrev xmlns:xlink="http://www.w3.org/1999/xlink" xlink:title="Cephalic index: HW / HL × 10" id="ABBRID0EWQAK" xlink:type="simple">CI</abbrev> 71.22; <abbrev xmlns:xlink="http://www.w3.org/1999/xlink" xlink:title="Clypeus index: CML / HL × 10" id="ABBRID0E1QAK" xlink:type="simple">CLI</abbrev> 23.77; <abbrev xmlns:xlink="http://www.w3.org/1999/xlink" xlink:title="Scape index: SL / HW × 10" id="ABBRID0E5QAK" xlink:type="simple">SI</abbrev> 120.41; <abbrev xmlns:xlink="http://www.w3.org/1999/xlink" xlink:title="Ocular index: EL / HLL × 10" id="ABBRID0ECRAK" xlink:type="simple">OI</abbrev> 24.55; <abbrev xmlns:xlink="http://www.w3.org/1999/xlink" xlink:title="Lateral petiole index: PeH / PeL × 10" id="ABBRID0EGRAK" xlink:type="simple">LPI</abbrev> 141.92; <abbrev xmlns:xlink="http://www.w3.org/1999/xlink" xlink:title="Dorsal petiole index: PeW / DpeL × 10" id="ABBRID0EKRAK" xlink:type="simple">DPI</abbrev> 202.01.</p></tp:treatment-sec><tp:treatment-sec sec-type="Morphology" id="SECID0EORAK"><title>Morphology.</title><p>Little to no variation is detected with the specimens examined, other than subtle differences in the development of the longitudinal ribbing across the mesonotal notch, however in no specimens was this character absent.</p></tp:treatment-sec><tp:treatment-sec sec-type="comparisons" id="SECID0ETRAK"><title>Comparative notes.</title><p><italic><tp:taxon-name><tp:taxon-name-part taxon-name-part-type="genus" reg="Leptogenys">Leptogenys</tp:taxon-name-part><tp:taxon-name-part taxon-name-part-type="species" reg="rufida">rufida</tp:taxon-name-part></tp:taxon-name></italic> is the smallest <italic><tp:taxon-name><tp:taxon-name-part taxon-name-part-type="genus" reg="Leptogenys">Leptogenys</tp:taxon-name-part></tp:taxon-name></italic> known from Hong Kong (<abbrev xmlns:xlink="http://www.w3.org/1999/xlink" xlink:title="Weber’s length: diagonal length of mesosoma from anteriormost point of pronotum (excluding neck) to posteriormost point of propodeal lobe, measured in lateral view" id="ABBRID0ELSAK" xlink:type="simple">WL</abbrev> 1.38–1.48) and is further recognisable by the following combined morphological characters; subquadrate petiole with a broadly rounded anterodorsal corner, rugose meso- and metapleural, head dorsum punctate, with relatively small eyes (<abbrev xmlns:xlink="http://www.w3.org/1999/xlink" xlink:title="Eye length: the maximum diameter of the compound eye in lateral view" id="ABBRID0EPSAK" xlink:type="simple">EL</abbrev> 0.16–0.18). This species could be mistaken for <italic><tp:taxon-name><tp:taxon-name-part taxon-name-part-type="genus" reg="Leptogenys">L.</tp:taxon-name-part><tp:taxon-name-part taxon-name-part-type="species" reg="grohli">grohli</tp:taxon-name-part></tp:taxon-name></italic> due to the ribbing across the notopropodeal sulcus, punctate head dorsum and small eyes, but <italic><tp:taxon-name><tp:taxon-name-part taxon-name-part-type="genus" reg="Leptogenys">L.</tp:taxon-name-part><tp:taxon-name-part taxon-name-part-type="species" reg="rufida">rufida</tp:taxon-name-part></tp:taxon-name></italic> is smaller, with a more sculptured meso- and metapleural, and flagellomere segment I is as long as flagellomere segment II, shorter clypeal median lobe length (<abbrev xmlns:xlink="http://www.w3.org/1999/xlink" xlink:title="Clypeal median lobe length: length of the clypeal lobe from anteriormost margin to the anterior margin of the torulus, measured in full face view" id="ABBRID0EJTAK" xlink:type="simple">CML</abbrev> 0.19–0.21), and a petiole that is as high as long in lateral view (<abbrev xmlns:xlink="http://www.w3.org/1999/xlink" xlink:title="Lateral petiole index: PeH / PeL × 10" id="ABBRID0ENTAK" xlink:type="simple">LPI</abbrev> 82.61–114.29), and as wide as long in dorsal view (<abbrev xmlns:xlink="http://www.w3.org/1999/xlink" xlink:title="Dorsal petiole index: PeW / DpeL × 10" id="ABBRID0ERTAK" xlink:type="simple">DPI</abbrev> 76.76–90.83).</p><p>Across the Indochinese <italic><tp:taxon-name><tp:taxon-name-part taxon-name-part-type="genus" reg="Leptogenys">Leptogenys</tp:taxon-name-part></tp:taxon-name></italic> fauna, <italic><tp:taxon-name><tp:taxon-name-part taxon-name-part-type="genus" reg="Leptogenys">L.</tp:taxon-name-part><tp:taxon-name-part taxon-name-part-type="species" reg="rufida">rufida</tp:taxon-name-part></tp:taxon-name></italic> is most similar to members of the <italic><tp:taxon-name><tp:taxon-name-part taxon-name-part-type="genus" reg="Leptogenys">L.</tp:taxon-name-part><tp:taxon-name-part taxon-name-part-type="species" reg="zhuangzii">zhuangzii</tp:taxon-name-part></tp:taxon-name></italic> species group (<italic><tp:taxon-name><tp:taxon-name-part taxon-name-part-type="genus" reg="Leptogenys">L.</tp:taxon-name-part><tp:taxon-name-part taxon-name-part-type="species" reg="mengzii">mengzii</tp:taxon-name-part></tp:taxon-name></italic> Xu, 2000, <italic><tp:taxon-name><tp:taxon-name-part taxon-name-part-type="genus" reg="Leptogenys">L.</tp:taxon-name-part><tp:taxon-name-part taxon-name-part-type="species" reg="laozii">laozii</tp:taxon-name-part></tp:taxon-name></italic> Xu, 2000, and <italic><tp:taxon-name><tp:taxon-name-part taxon-name-part-type="genus" reg="Leptogenys">L.</tp:taxon-name-part><tp:taxon-name-part taxon-name-part-type="species" reg="zhuangzii">zhuangzii</tp:taxon-name-part></tp:taxon-name></italic> Xu, 2000), and can be differentiated by the following combined characters; petiole in lateral view as long as high, anterodorsal margin distinctly convex, sculptured meso- and metapleural, and red colour. <italic><tp:taxon-name><tp:taxon-name-part taxon-name-part-type="genus" reg="Leptogenys">Leptogenys</tp:taxon-name-part><tp:taxon-name-part taxon-name-part-type="species" reg="rufida">rufida</tp:taxon-name-part></tp:taxon-name></italic> and <italic><tp:taxon-name><tp:taxon-name-part taxon-name-part-type="genus" reg="Leptogenys">L.</tp:taxon-name-part><tp:taxon-name-part taxon-name-part-type="species" reg="confucii">confucii</tp:taxon-name-part></tp:taxon-name></italic> can be differentiated by the triangular shaped petiole of <italic><tp:taxon-name><tp:taxon-name-part taxon-name-part-type="genus" reg="Leptogenys">L.</tp:taxon-name-part><tp:taxon-name-part taxon-name-part-type="species" reg="confucii">confucii</tp:taxon-name-part></tp:taxon-name></italic>, the smaller eyes in <italic><tp:taxon-name><tp:taxon-name-part taxon-name-part-type="genus" reg="Leptogenys">L.</tp:taxon-name-part><tp:taxon-name-part taxon-name-part-type="species" reg="rufida">rufida</tp:taxon-name-part></tp:taxon-name></italic> and the densely sculptured meso- and metapleural of <italic><tp:taxon-name><tp:taxon-name-part taxon-name-part-type="genus" reg="Leptogenys">L.</tp:taxon-name-part><tp:taxon-name-part taxon-name-part-type="species" reg="confucii">confucii</tp:taxon-name-part></tp:taxon-name></italic>.</p></tp:treatment-sec><tp:treatment-sec sec-type="distribution" id="SECID0EMXAK"><title>Distribution.</title><p><italic><tp:taxon-name><tp:taxon-name-part taxon-name-part-type="genus" reg="Leptogenys">Leptogenys</tp:taxon-name-part><tp:taxon-name-part taxon-name-part-type="species" reg="rufida">rufida</tp:taxon-name-part></tp:taxon-name></italic> is known from China only, including the Chinese provinces of Guangxi, Yunnan, Zhejiang and now Hong Kong SAR (<xref ref-type="bibr" rid="B47">Zhou et al. 2012</xref>; <xref ref-type="bibr" rid="B44">Xu and He 2015</xref>). To our knowledge, this species is not reported from other southern Chinese provinces but considering the gap in records between Yunnan, Guangxi and Zhejiang, it seems likely to be found in Guangdong and Fujian.</p></tp:treatment-sec><tp:treatment-sec sec-type="ecology" id="SECID0EFYAK"><title>Ecology.</title><p>Records for <italic><tp:taxon-name><tp:taxon-name-part taxon-name-part-type="genus" reg="Leptogenys">L.</tp:taxon-name-part><tp:taxon-name-part taxon-name-part-type="species" reg="rufida">rufida</tp:taxon-name-part></tp:taxon-name></italic> in Hong Kong are sparse, but when collected it has occurred predominantly within pitfall traps, leaf litter samples and hand collection events (predominantly within leaf litter or soil) from secondary forest habitats. Two colony collections are known from Hong Kong. One colony was located within a half-soil filled metallic pipe buried within leaf litter, consisting of ~ 20 workers and one ergatoid queen, but was not collected. A second nest was located beneath a small rock, with the colony located ~ 4–5 cm below the upper soil layer (MTH403). The colony consisted of one male, one ergatoid, and nine workers. In addition, the latter colony was retained for dietary assessment with workers responding and feeding upon isopods and termites. Foraging workers in the latter colony’s collection locality were observed moving within leaf litter, with one worker returning with an isopod held ventrally between the legs.</p></tp:treatment-sec><tp:treatment-sec sec-type="material" id="SECID0EWYAK"><title>Material examined.</title><p>Workers (<italic>n</italic> = 13): China • 1 worker; Hong Kong SAR, Pok Fu Lam; 26 Jun. 1993; J.R.Fellowes leg.; <abbrev xmlns:xlink="http://www.w3.org/1999/xlink" xlink:title="Hong Kong Biodiversity Museum, University of Hong Kong" id="ABBRID0E5YAK" xlink:type="simple">HKBM</abbrev> MBS015252. • 1 worker; Hong Kong SAR, Tai Mo Shan, Central NT; 20 Aug. 1993; J.R.Fellowes leg.; <abbrev xmlns:xlink="http://www.w3.org/1999/xlink" xlink:title="Hong Kong Biodiversity Museum, University of Hong Kong" id="ABBRID0ECZAK" xlink:type="simple">HKBM</abbrev> MBS015253. • 1 worker; Hong Kong SAR, Tai Po Kau; 20 May. 1993; J.R.Fellowes leg.; <abbrev xmlns:xlink="http://www.w3.org/1999/xlink" xlink:title="Hong Kong Biodiversity Museum, University of Hong Kong" id="ABBRID0EGZAK" xlink:type="simple">HKBM</abbrev> MBS015251. • 1 worker; Hong Kong SAR, The Peak; 24 Sep. 1993; J.R.Fellowes leg.; <abbrev xmlns:xlink="http://www.w3.org/1999/xlink" xlink:title="Insect Biodiversity and Biogeography Laboratory, The University of Hong Kong" id="ABBRID0EKZAK" xlink:type="simple">IBBL</abbrev> MBS006585. • 1 worker; Hong Kong SAR, Castle Peak; <named-content xmlns:xlink="http://www.w3.org/1999/xlink" content-type="dwc:verbatimCoordinates" xlink:type="simple"><named-content content-type="geo-json" specific-use="{&#34;type&#34;:&#34;Point&#34;,&#34;coordinates&#34;:[113.954930,22.389930]}" id="NCID0ERZAK" xlink:type="simple">22.38993, 113.95493</named-content></named-content>; 426 m a.s.l.; 30 Jun. 2015; R.H.Lee leg.; Secondary forest, Pitfall trap; <abbrev xmlns:xlink="http://www.w3.org/1999/xlink" xlink:title="Insect Biodiversity and Biogeography Laboratory, The University of Hong Kong" id="ABBRID0EWZAK" xlink:type="simple">IBBL</abbrev> RHL01259. • 1 worker; Hong Kong SAR, Lin Fa Shan; <named-content xmlns:xlink="http://www.w3.org/1999/xlink" content-type="dwc:verbatimCoordinates" xlink:type="simple"><named-content content-type="geo-json" specific-use="{&#34;type&#34;:&#34;Point&#34;,&#34;coordinates&#34;:[114.088500,22.395600]}" id="NCID0E4ZAK" xlink:type="simple">22.3956, 114.0885</named-content></named-content>; 480 m a.s.l.; 15 Jul. 2016; R.H.Lee leg.; Plantation, Pitfall trap; <abbrev xmlns:xlink="http://www.w3.org/1999/xlink" xlink:title="Insect Biodiversity and Biogeography Laboratory, The University of Hong Kong" id="ABBRID0EC1AK" xlink:type="simple">IBBL</abbrev> RHL003291. • 1 worker; Hong Kong SAR, Guildford Road; <named-content xmlns:xlink="http://www.w3.org/1999/xlink" content-type="dwc:verbatimCoordinates" xlink:type="simple"><named-content content-type="geo-json" specific-use="{&#34;type&#34;:&#34;Point&#34;,&#34;coordinates&#34;:[114.162480,22.267150]}" id="NCID0EJ1AK" xlink:type="simple">22.26715, 114.16248</named-content></named-content>; 280 m a.s.l.; 18 Apr. 2018; C.Y.L.Tse leg.;, Hand collection. Leaf litter; <abbrev xmlns:xlink="http://www.w3.org/1999/xlink" xlink:title="Insect Biodiversity and Biogeography Laboratory, The University of Hong Kong" id="ABBRID0EO1AK" xlink:type="simple">IBBL</abbrev> ANTWEB1010123. • 4 workers; Hong Kong SAR, Tai Mo Shan; Kap Lung Forest Trail; <named-content xmlns:xlink="http://www.w3.org/1999/xlink" content-type="dwc:verbatimCoordinates" xlink:type="simple"><named-content content-type="geo-json" specific-use="{&#34;type&#34;:&#34;Point&#34;,&#34;coordinates&#34;:[114.104510,22.410880]}" id="NCID0EV1AK" xlink:type="simple">22.41088, 114.10451</named-content></named-content>; 450 m a.s.l.; 3 Sep. 2023; M.T.Hamer leg.; Secondary forest, un. Rock; <abbrev xmlns:xlink="http://www.w3.org/1999/xlink" xlink:title="Insect Biodiversity and Biogeography Laboratory, The University of Hong Kong" id="ABBRID0E11AK" xlink:type="simple">IBBL</abbrev> MTH403, ANTWEB1010205, ANTWEB1010232, ANTWEB1010233, ANTWEB1010234. • 1 worker; Hong Kong SAR, Tai Mo Shan; Kap Lung Forest Trail; <named-content xmlns:xlink="http://www.w3.org/1999/xlink" content-type="dwc:verbatimCoordinates" xlink:type="simple"><named-content content-type="geo-json" specific-use="{&#34;type&#34;:&#34;Point&#34;,&#34;coordinates&#34;:[114.104510,22.410880]}" id="NCID0EB2AK" xlink:type="simple">22.41088, 114.10451</named-content></named-content>; 450 m a.s.l.; 17 Sep. 2023; M.T.Hamer leg.; Secondary forest, Gen. forager; <abbrev xmlns:xlink="http://www.w3.org/1999/xlink" xlink:title="Insect Biodiversity and Biogeography Laboratory, The University of Hong Kong" id="ABBRID0EG2AK" xlink:type="simple">IBBL</abbrev> ANTWEB1010202. • 1 worker; Hong Kong SAR, Tai Mo Shan; Kap Lung Forest Trail; <named-content xmlns:xlink="http://www.w3.org/1999/xlink" content-type="dwc:verbatimCoordinates" xlink:type="simple"><named-content content-type="geo-json" specific-use="{&#34;type&#34;:&#34;Point&#34;,&#34;coordinates&#34;:[114.104510,22.410880]}" id="NCID0EN2AK" xlink:type="simple">22.41088, 114.10451</named-content></named-content>; 450 m a.s.l.; 17 Sep. 2023; M.T.Hamer leg.; Secondary forest, Winkler; <abbrev xmlns:xlink="http://www.w3.org/1999/xlink" xlink:title="Insect Biodiversity and Biogeography Laboratory, The University of Hong Kong" id="ABBRID0ES2AK" xlink:type="simple">IBBL</abbrev> ANTWEB1010179.</p><p><bold><italic>Paratype</italic></bold> ergatoid (<italic>n</italic> = 1): China • 1 ergatoid; Hong Kong SAR, Tai Mo Shan; Kap Lung Forest Trail; <named-content xmlns:xlink="http://www.w3.org/1999/xlink" content-type="dwc:verbatimCoordinates" xlink:type="simple"><named-content content-type="geo-json" specific-use="{&#34;type&#34;:&#34;Point&#34;,&#34;coordinates&#34;:[114.104510,22.410880]}" id="NCID0EC3AK" xlink:type="simple">22.41088, 114.10451</named-content></named-content>; 450 m a.s.l.; 3 Sep. 2023; M.T.Hamer leg.; Secondary forest, un. Rock; <abbrev xmlns:xlink="http://www.w3.org/1999/xlink" xlink:title="Insect Biodiversity and Biogeography Laboratory, The University of Hong Kong" id="ABBRID0EH3AK" xlink:type="simple">IBBL</abbrev> ANTWEB1010234.</p></tp:treatment-sec><tp:treatment-sec><!--Section generated to contain objects referenced in tp:taxon-treatment.--><fig id="F2" position="float" orientation="portrait"><object-id xmlns:xlink="http://www.w3.org/1999/xlink" content-type="doi" xlink:type="simple">10.3897/zookeys.1202.120214.figure2</object-id><object-id xmlns:xlink="http://www.w3.org/1999/xlink" content-type="arpha" xlink:type="simple">C89697FB-03A4-57E4-93DA-192927AF96B0</object-id><label>Figure 2.</label><caption><p>Differing anterior clypeal shapes <bold>A</bold><italic><tp:taxon-name><tp:taxon-name-part taxon-name-part-type="genus" reg="Leptogenys">Leptogenys</tp:taxon-name-part><tp:taxon-name-part taxon-name-part-type="species" reg="rufida">rufida</tp:taxon-name-part></tp:taxon-name></italic> (RHL1259) <bold>B</bold><italic><tp:taxon-name><tp:taxon-name-part taxon-name-part-type="genus" reg="Leptogenys">L.</tp:taxon-name-part><tp:taxon-name-part taxon-name-part-type="species" reg="kraepelini">kraepelini</tp:taxon-name-part></tp:taxon-name></italic> (ANTWEB1010120).</p></caption><graphic xmlns:xlink="http://www.w3.org/1999/xlink" xlink:href="zookeys-1202-169_article-120214__-g002.jpg" position="float" orientation="portrait" xlink:type="simple" id="oo_1051496.jpg"><uri content-type="original_file" xlink:type="simple">https://binary.pensoft.net/fig/1051496</uri></graphic></fig><fig id="F3" position="float" orientation="portrait"><object-id xmlns:xlink="http://www.w3.org/1999/xlink" content-type="doi" xlink:type="simple">10.3897/zookeys.1202.120214.figure3</object-id><object-id xmlns:xlink="http://www.w3.org/1999/xlink" content-type="arpha" xlink:type="simple">84F0D50C-30C9-5BF2-B158-FCFBEA06DB45</object-id><label>Figure 3.</label><caption><p>Differences between antennal segment lengths and petiolar shapes <bold>A</bold><italic><tp:taxon-name><tp:taxon-name-part taxon-name-part-type="genus" reg="Leptogenys">Leptogenys</tp:taxon-name-part><tp:taxon-name-part taxon-name-part-type="species" reg="rufida">rufida</tp:taxon-name-part></tp:taxon-name></italic> (MBS006585) <bold>B</bold><italic><tp:taxon-name><tp:taxon-name-part taxon-name-part-type="genus" reg="Leptogenys">L.</tp:taxon-name-part><tp:taxon-name-part taxon-name-part-type="species" reg="peuqueti">peuqueti</tp:taxon-name-part></tp:taxon-name></italic> (ANTWEB10096169) <bold>C</bold><italic><tp:taxon-name><tp:taxon-name-part taxon-name-part-type="genus" reg="Leptogenys">Leptogenys</tp:taxon-name-part><tp:taxon-name-part taxon-name-part-type="species" reg="rufida">rufida</tp:taxon-name-part></tp:taxon-name></italic> (MBS015251) <bold>D</bold><italic><tp:taxon-name><tp:taxon-name-part taxon-name-part-type="genus" reg="Leptogenys">L.</tp:taxon-name-part><tp:taxon-name-part taxon-name-part-type="species" reg="peuqueti">peuqueti</tp:taxon-name-part></tp:taxon-name></italic> (RHL003347).</p></caption><graphic xmlns:xlink="http://www.w3.org/1999/xlink" xlink:href="zookeys-1202-169_article-120214__-g003.jpg" position="float" orientation="portrait" xlink:type="simple" id="oo_1051497.jpg"><uri content-type="original_file" xlink:type="simple">https://binary.pensoft.net/fig/1051497</uri></graphic></fig><fig id="F21" position="float" orientation="portrait"><object-id xmlns:xlink="http://www.w3.org/1999/xlink" content-type="doi" xlink:type="simple">10.3897/zookeys.1202.120214.figure21</object-id><object-id xmlns:xlink="http://www.w3.org/1999/xlink" content-type="arpha" xlink:type="simple">01C2DFBD-D64C-58F4-B2BA-E5CAFBD9D9A4</object-id><label>Figure 21.</label><caption><p>Further distribution maps of <italic><tp:taxon-name><tp:taxon-name-part taxon-name-part-type="genus" reg="Leptogenys">Leptogenys</tp:taxon-name-part></tp:taxon-name></italic> species recorded from Hong Kong <bold>A</bold><italic><tp:taxon-name><tp:taxon-name-part taxon-name-part-type="genus" reg="Leptogenys">L.</tp:taxon-name-part><tp:taxon-name-part taxon-name-part-type="species" reg="kraepelini">kraepelini</tp:taxon-name-part></tp:taxon-name></italic><bold>B</bold><italic><tp:taxon-name><tp:taxon-name-part taxon-name-part-type="genus" reg="Leptogenys">L.</tp:taxon-name-part><tp:taxon-name-part taxon-name-part-type="species" reg="laeviterga">laeviterga</tp:taxon-name-part></tp:taxon-name></italic><bold>C</bold><italic><tp:taxon-name><tp:taxon-name-part taxon-name-part-type="genus" reg="Leptogenys">L.</tp:taxon-name-part><tp:taxon-name-part taxon-name-part-type="species" reg="peuqueti">peuqueti</tp:taxon-name-part></tp:taxon-name></italic><bold>D</bold><italic><tp:taxon-name><tp:taxon-name-part taxon-name-part-type="genus" reg="Leptogenys">L.</tp:taxon-name-part><tp:taxon-name-part taxon-name-part-type="species" reg="rufida">rufida</tp:taxon-name-part></tp:taxon-name></italic><bold>E</bold><italic><tp:taxon-name><tp:taxon-name-part taxon-name-part-type="genus" reg="Leptogenys">L.</tp:taxon-name-part><tp:taxon-name-part taxon-name-part-type="species" reg="strena">strena</tp:taxon-name-part></tp:taxon-name></italic>. The base map displayed shows tree canopy cover with the darker green areas indicating greater tree cover.</p></caption><graphic xmlns:xlink="http://www.w3.org/1999/xlink" xlink:href="zookeys-1202-169_article-120214__-g021.jpg" position="float" orientation="portrait" xlink:type="simple" id="oo_1051515.jpg"><uri content-type="original_file" xlink:type="simple">https://binary.pensoft.net/fig/1051515</uri></graphic></fig></tp:treatment-sec><ref-list><ref id="B47"><mixed-citation xmlns:xlink="http://www.w3.org/1999/xlink" xlink:type="simple"><person-group><name name-style="western"><surname>Zhou</surname><given-names>S</given-names></name><name name-style="western"><surname>Chen</surname><given-names>Y</given-names></name><name name-style="western"><surname>Chen</surname><given-names>Z</given-names></name><name name-style="western"><surname>Zhou</surname><given-names>P</given-names></name><name name-style="western"><surname>Ban</surname><given-names>D</given-names></name><name name-style="western"><surname>Huang</surname><given-names>M</given-names></name></person-group> (<year>2012</year>) <article-title>Two new species of the genus <italic><tp:taxon-name><tp:taxon-name-part taxon-name-part-type="genus">Leptogenys</tp:taxon-name-part></tp:taxon-name></italic> from Guangxi, China (<tp:taxon-name><tp:taxon-name-part taxon-name-part-type="order">Hymenoptera</tp:taxon-name-part></tp:taxon-name>: <tp:taxon-name><tp:taxon-name-part taxon-name-part-type="family">Formicidae</tp:taxon-name-part></tp:taxon-name>).</article-title><source>Sociobiology</source><volume>59</volume>: <fpage>885</fpage>–<lpage>892</lpage>.</mixed-citation></ref><ref id="B44"><mixed-citation xmlns:xlink="http://www.w3.org/1999/xlink" xlink:type="simple"><person-group><name name-style="western"><surname>Xu</surname><given-names>Z-H</given-names></name><name name-style="western"><surname>He</surname><given-names>Q-J</given-names></name></person-group> (<year>2015</year>) <article-title>Taxonomic review of the ponerine ant genus <italic><tp:taxon-name><tp:taxon-name-part taxon-name-part-type="genus">Leptogenys</tp:taxon-name-part></tp:taxon-name></italic> Roger, 1861 (<tp:taxon-name><tp:taxon-name-part taxon-name-part-type="order">Hymenoptera</tp:taxon-name-part></tp:taxon-name>: <tp:taxon-name><tp:taxon-name-part taxon-name-part-type="family">Formicidae</tp:taxon-name-part></tp:taxon-name>) with a key to the Oriental species.</article-title><source>Myrmecological News</source><volume>21</volume>: <fpage>137</fpage>–<lpage>161</lpage>.</mixed-citation></ref></ref-list></tp:taxon-treatment>
