# Supplementary material for: ﻿The Leptogenys Roger, 1861 (Formicidae, Ponerinae) of Hong Kong SAR with additional records from Guangdong, China
Source: Zookeys. 2024 May 17;1202:169–211. doi: 10.3897/zookeys.1202.120214 (PMC11128037; doi:10.3897/zookeys.1202.120214)
Supplement: Supplementary material 1 — Leptogenys of Hong Kong measurements [file zookeys-1202-169_article-120214__-s001.xlsx]

## Sheet: Sheet1
code	species	caste	type	date measured	measurer	HL	HLL	HLA	HW	CML	SL	AII	AFI	AFII	EL	ML	PrL	PrH	PrW	WL	PeL	PeH	PeW	DPeL	CI	CLI	SI	OI	LPI	DPI	scape_head_extending_by_length	A3>A4?	percent.of.head.occupied.by.eye
RHL00350	Leptogenys.binghamii	worker	non-type	2023-08-09	JHCL	1.663	1.313	0.244	1.177	0.342	1.948	0.287	0.49	0.37	0.317	0.9	1.04	0.812	1.06	2.77	0.905	0.947	0.773	0.913	70.78	20.57	165.51	24.14	104.64	84.67	0.326	3 larger than 4 by 1.32x	24.143
RHL03531a	Leptogenys.binghamii	worker	non-type	2023-08-09	JHCL	1.84	1.447	0.297	1.325	0.363	2.133	0.33	0.493	0.407	0.332	0.937	1.078	0.87	1.163	2.903	0.98	1.056	0.86	0.948	72.01	19.73	160.98	22.94	107.76	90.72	0.322	3 larger than 4 by 1.21x	22.944
RHL3550	Leptogenys.binghamii	worker	non-type	2023-08-09	JHCL	1.748	1.402	0.27	1.294	0.332	2.022	0.25	0.48	0.388	0.322	0.913	1.045	0.865	1.147	2.84	0.915	1.024	0.851	0.921	74.03	18.99	156.26	22.97	111.91	92.4	0.307	3 larger than 4 by 1.24x	22.967
MP30-11-1	Leptogenys.binghamii	worker	non-type	2023-08-09	JHCL	1.688	1.352	0.274	1.214	0.34	1.936	0.299	0.477	0.396	0.333	0.904	1.104	0.787	1.112	2.813	0.931	1.027	0.85	0.948	71.92	20.14	159.47	24.63	110.31	89.66	0.302	3 larger than 4 by 1.2x	24.63
ANTWEB1010113	Leptogenys.binghamii	worker	non-type	2023-08-09	JHCL	1.791	1.415	0.265	1.327	0.376	2.086	0.272	0.486	0.405	0.325	0.91	1.085	0.806	1.105	2.808	0.906	1.066	0.922	0.952	74.09	20.99	157.2	22.97	117.66	96.85	0.322	3 larger than 4 by 1.2x	22.968
RHL01659	Leptogenys.binghamii	worker	non-type	2023-09-10	MTH	1.73	1.354	0.276	1.297	0.389	2.063	0.271	0.474	0.365	0.329	0.962	1.118	0.835	1.173	2.886	0.949	1.119	0.864	0.915	74.97	22.49	159.06	24.3	117.91	94.43	0.344	3 larger than 4 by 1.3x	24.298
RHL02373	Leptogenys.binghamii	worker	non-type	2023-09-10	MTH	1.775	1.411	0.262	1.272	0.391	2.097	0.266	0.495	0.389	0.362	1.026	1.114	0.858	1.196	3.003	1.032	1.138	0.887	0.927	71.66	22.03	164.86	25.66	110.27	95.69	0.327	3 larger than 4 by 1.27x	25.656
ANTWEB1010112	Leptogenys.binghamii	worker	non-type	2023-09-10	MTH	1.737	1.373	0.277	1.243	0.373	2.047	0.229	0.487	0.393	0.32	1	1.082	0.791	1.096	2.88	0.962	1.181	0.876	0.897	71.56	21.47	164.68	23.31	122.77	97.66	0.329	3 larger than 4 by 1.24x	23.307
ANTWEB1010125	Leptogenys.binghamii	worker	non-type	2023-09-10	MTH	1.783	1.371	0.268	1.268	0.389	2.111	0.251	0.513	0.398	0.351	0.997	1.25	1.132	1.039	3.099	1.035	1.167	0.849	0.896	71.12	21.82	166.48	25.6	112.75	94.75	0.351	3 larger than 4 by 1.29x	25.602
ANTWEB1010173	Leptogenys.binghamii	worker	non-type	2023-09-12	MTH	1.736	1.335	0.284	1.253	0.356	2.033	0.243	0.464	0.4	0.352	1.024	1.091	0.812	1.137	2.884	0.96	1.078	0.819	0.87	72.18	20.51	162.25	26.37	112.29	94.14	0.343	3 larger than 4 by 1.16x	26.367
RHL02700	Leptogenys.binghamii	worker	non-type	2023-10-27	JHCL	1.792	1.472	0.269	1.317	0.315	2.105	0.211	0.43	0.386	0.334	0.911	1.1	0.905	1.162	2.891	0.871	1.041	0.892	0.941	73.49	17.58	159.83	22.69	119.52	94.79	0.301	3 larger than 4 by 1.11x	22.69
RHL02717	Leptogenys.binghamii	worker	non-type	2023-10-27	JHCL	1.722	1.421	0.237	1.238	0.305	2.043	0.225	0.481	0.375	0.319	0.892	1.075	0.882	1.129	2.799	0.862	1.042	0.88	0.911	71.89	17.71	165.02	22.45	120.88	96.6	0.304	3 larger than 4 by 1.28x	22.449
ANTWEB1009150	Leptogenys.binghamii	worker	non-type	2023-10-27	JHCL	1.759	1.428	0.292	1.22	0.338	2.023	0.281	0.485	0.395	0.328	0.836	1.103	0.802	1.123	2.859	0.892	1.044	0.924	0.938	69.36	19.22	165.82	22.97	117.04	98.51	0.294	3 larger than 4 by 1.23x	22.969
ANTWEB1010111	Leptogenys.binghamii	worker	non-type	2023-11-04	JHCL	1.771	1.415	0.274	1.235	0.326	1.982	0.227	0.48	0.375	0.311	0.841	1.07	0.768	1.102	2.755	0.8	0.995	0.848	0.933	69.73	18.41	160.49	21.98	124.38	90.89	0.286	3 larger than 4 by 1.28x	21.979
ANTWEB1010225	Leptogenys.binghamii	ergatoid	non-type	2023-12-20	MTH	1.672	1.291	0.305	1.249	0.39	1.765	0.231	0.394	0.314	0.342	0.964	1.033	0.761	1.043	2.564	0.746	1.063	0.617	0.834	74.7	23.33	141.31	26.49	142.49	73.98	0.269	3 larger than 4 by 1.25x	26.491
RHL01371	Leptogenys.diminuta	worker	non-type	2023-08-03	JHCL	1.621	1.21	0.38	1.15	0.409	1.66	0.219	0.304	0.316	0.325	0.711	0.987	0.632	0.83	2.524	0.547	0.678	0.439	0.479	70.94	25.23	144.35	26.86	123.95	91.65	0.271	4 larger than 3 by 0.96x	26.86
TT01320	Leptogenys.diminuta	worker	non-type	2023-08-03	JHCL	1.541	1.224	0.34	1.091	0.392	1.657	0.233	0.32	0.244	0.3	0.699	0.922	0.571	0.825	2.369	0.492	0.647	0.401	0.476	70.8	25.44	151.88	24.51	131.5	84.24	0.261	3 larger than 4 by 1.31x	24.51
RHL-SIA-008	Leptogenys.diminuta	worker	non-type	2023-08-03	JHCL	1.529	1.145	0.378	1.132	0.4	1.562	0.233	0.289	0.267	0.302	0.709	0.847	0.576	0.813	2.383	0.494	0.661	0.406	0.462	74.04	26.16	137.99	26.38	133.81	87.88	0.267	3 larger than 4 by 1.08x	26.376
YL00120	Leptogenys.diminuta	worker	non-type	2023-08-09	JHCL	1.59	1.166	0.365	1.125	0.378	1.657	2.25	0.312	0.234	0.31	0.67	0.901	0.623	0.865	2.429	0.491	0.667	0.426	0.5	70.75	23.77	147.29	26.59	135.85	85.2	0.296	3 larger than 4 by 1.33x	26.587
ANTWEB1009378	Leptogenys.diminuta	worker	non-type	2023-08-09	JHCL	1.609	1.178	0.368	1.168	0.391	1.712	0.227	0.325	0.292	0.315	0.716	0.854	0.681	0.874	2.48	0.513	0.671	0.438	0.484	72.59	24.3	146.58	26.74	130.8	90.5	0.312	3 larger than 4 by 1.11x	26.74
ANTWEB1010180	Leptogenys.diminuta	ergatoid	non-type	2023-09-14	MTH	1.594	1.29	0.385	1.182	0.425	1.629	0.251	0.321	0.244	0.341	0.834	0.94	0.659	0.886	2.61	0.562	0.701	0.468	0.47	74.15	26.66	137.82	26.43	124.73	99.57	0.208	3 larger than 4 by 1.32x	26.434
ANTWEB1010124	Leptogenys.diminuta	worker	non-type	2023-09-15	MTH	1.59	1.273	0.375	1.138	0.406	1.663	0.24	0.311	0.28	0.317	0.797	0.917	0.718	0.882	2.446	0.567	0.703	0.399	0.421	71.57	25.53	146.13	24.9	123.99	94.77	0.235	3 larger than 4 by 1.11x	24.902
ANTWEB1010134	Leptogenys.diminuta	worker	non-type	2023-09-15	MTH	1.564	1.267	0.384	1.095	0.389	1.7	0.247	0.337	0.273	0.309	0.821	0.922	0.689	0.822	2.441	0.562	0.708	0.399	0.471	70.01	24.87	155.25	24.39	125.98	84.71	0.255	3 larger than 4 by 1.23x	24.388
RHL003394	Leptogenys.diminuta	worker	non-type	2023-12-20	MTH	1.602	1.331	0.357	1.166	0.41	1.711	0.227	0.332	0.283	0.363	0.803	0.908	0.654	0.859	2.323	0.559	0.725	0.468	0.464	72.78	25.59	146.74	27.27	129.7	100.86	0.222	3 larger than 4 by 1.17x	27.273
RHL02822	Leptogenys.diminuta	worker	non-type	2023-12-20	MTH	1.573	1.301	0.393	1.167	0.414	1.718	0.239	0.329	0.284	0.315	0.829	0.963	0.644	0.885	2.533	0.66	0.707	0.48	0.462	74.19	26.32	147.22	24.21	107.12	103.9	0.243	3 larger than 4 by 1.16x	24.212
ANTWEB1009148	Leptogenys.diminuta	worker	non-type	2023-12-20	MTH	1.547	1.289	0.335	1.129	0.364	1.691	0.248	0.325	0.255	0.328	0.834	0.888	0.662	0.858	2.415	0.611	0.72	0.442	0.443	72.98	23.53	149.78	25.45	117.84	99.77	0.238	3 larger than 4 by 1.27x	25.446
TPKK2T1W4-8	Leptogenys.grohli	worker	non-type	2023-05-23	MTH	1.163	0.873	0.226	0.719	0.218	1.246	0.181	0.338	0.244	0.271	0.573	0.725	0.497	0.667	1.875	0.679	0.596	0.387	0.597	61.82	18.74	173.3	31.04	87.78	64.82	0.299	3 larger than 4 by 1.39x	31.042
RHL03549	Leptogenys.grohli	worker	non-type	2023-05-30	MTH	1.121	0.816	0.164	0.716	0.223	1.172	0.21	0.308	0.231	0.223	0.609	0.693	0.51	0.664	1.872	0.655	0.536	0.362	0.628	63.87	19.89	163.69	27.33	81.83	57.64	0.304	3 larger than 4 by 1.33x	27.328
RHL02774	Leptogenys.grohli	worker	non-type	2023-05-30	MTH	1.143	0.859	0.198	0.708	0.233	1.191	0.207	0.306	0.228	0.24	0.558	0.659	0.507	0.672	1.81	0.684	0.587	0.372	0.605	61.94	20.38	168.22	27.94	85.82	61.49	0.279	3 larger than 4 by 1.34x	27.939
RHL03555	Leptogenys.grohli	worker	non-type	2023-05-30	MTH	1.176	0.923	0.233	0.749	0.229	1.28	0.234	0.355	0.242	0.247	0.586	0.702	0.545	0.708	1.947	0.689	0.67	0.39	0.67	63.69	19.47	170.89	26.76	97.24	58.21	0.279	3 larger than 4 by 1.47x	26.761
RHL00050	Leptogenys.grohli	worker	non-type	2023-05-30	MTH	1.176	0.901	0.243	0.748	0.228	1.296	0.225	0.358	0.258	0.24	0.587	0.736	0.504	0.676	1.972	0.684	0.581	0.378	0.646	63.61	19.39	173.26	26.64	84.94	58.51	0.305	3 larger than 4 by 1.39x	26.637
RHL01099	Leptogenys.grohli	worker	non-type	2023-05-30	MTH	1.116	0.874	0.23	0.723	0.201	1.225	0.233	0.343	0.241	0.225	0.552	0.696	0.499	0.677	1.895	0.683	0.573	0.368	0.646	64.78	18.01	169.43	25.74	83.89	56.97	0.287	3 larger than 4 by 1.42x	25.744
ANTWEB1010093	Leptogenys.grohli	worker	holotype	2023-06-01	MTH	1.131	0.866	0.23	0.719	0.224	1.203	0.209	0.325	0.244	0.231	0.563	0.71	0.489	0.662	1.919	0.677	0.607	0.383	0.641	63.57	19.81	167.32	26.67	89.66	59.75	0.28	3 larger than 4 by 1.33x	26.674
ANTWEB1010086	Leptogenys.grohli	worker	paratype	2023-06-01	MTH	1.16	0.885	0.22	0.74	0.237	1.246	0.24	0.344	0.243	0.244	0.571	0.726	0.503	0.671	1.941	0.68	0.598	0.372	0.575	63.79	20.43	168.38	27.57	87.94	64.7	0.29	3 larger than 4 by 1.42x	27.571
ANTWEB1010087	Leptogenys.grohli	worker	paratype	2023-06-01	MTH	1.145	0.871	0.234	0.732	0.228	1.243	0.227	0.358	0.246	0.237	0.571	0.745	0.522	0.692	1.966	0.688	0.585	0.391	0.665	63.93	19.91	169.81	27.21	85.03	58.8	0.299	3 larger than 4 by 1.46x	27.21
ANTWEB1010092	Leptogenys.grohli	worker	paratype	2023-06-02	MTH	1.122	0.865	0.211	0.698	0.216	1.166	0.197	0.316	0.221	0.228	0.556	0.666	0.496	0.645	1.794	0.622	0.561	0.336	0.527	62.21	19.25	167.05	26.36	90.19	63.76	0.258	3 larger than 4 by 1.43x	26.358
ANTWEB1010091	Leptogenys.grohli	worker	paratype	2023-06-02	MTH	1.155	0.879	0.211	0.723	0.225	1.202	0.205	0.335	0.247	0.239	0.54	0.707	0.516	0.674	1.895	0.605	0.566	0.365	0.607	62.6	19.48	166.25	27.19	93.55	60.13	0.269	3 larger than 4 by 1.36x	27.19
ANTWEB1010095	Leptogenys.grohli	worker	paratype	2023-06-02	MTH	1.158	0.89	0.225	0.729	0.22	1.242	0.22	0.334	0.223	0.243	0.559	0.695	0.505	0.667	1.868	0.655	0.602	0.371	0.646	62.95	19	170.37	27.3	91.91	57.43	0.283	3 larger than 4 by 1.5x	27.303
ANTWEB1010098	Leptogenys.grohli	worker	paratype	2023-06-02	MTH	1.136	0.866	0.22	0.706	0.22	1.221	0.23	0.33	0.231	0.236	0.561	0.695	0.497	0.648	1.891	0.628	0.564	0.358	0.645	62.15	19.37	172.95	27.25	89.81	55.5	0.291	3 larger than 4 by 1.43x	27.252
ANTWEB1010085	Leptogenys.grohli	worker	paratype	2023-06-06	MTH	1.17	0.894	0.231	0.718	0.23	1.239	0.223	0.353	0.247	0.24	0.567	0.745	0.54	0.68	1.988	0.674	0.585	0.393	0.598	61.37	19.66	172.56	26.85	86.8	65.72	0.278	3 larger than 4 by 1.43x	26.846
ANTWEB1010089	Leptogenys.grohli	worker	paratype	2023-06-06	MTH	1.167	0.895	0.228	0.726	0.228	1.251	0.22	0.361	0.26	0.234	0.579	0.721	0.52	0.672	1.964	0.674	0.597	0.37	0.591	62.21	19.54	172.31	26.15	88.58	62.61	0.285	3 larger than 4 by 1.39x	26.145
ANTWEB1010097	Leptogenys.grohli	worker	paratype	2023-06-06	MTH	1.15	0.864	0.205	0.716	0.215	1.236	0.221	0.332	0.239	0.241	0.552	0.707	0.505	0.664	1.922	0.666	0.573	0.38	0.614	62.26	18.7	172.63	27.89	86.04	61.89	0.301	3 larger than 4 by 1.39x	27.894
ANTWEB1010090	Leptogenys.grohli	worker	paratype	2023-06-06	MTH	1.174	0.879	0.216	0.727	0.219	1.244	0.235	0.334	0.228	0.25	0.55	0.713	0.542	0.684	1.964	0.677	0.609	0.375	0.614	61.93	18.65	171.11	28.44	89.96	61.07	0.293	3 larger than 4 by 1.46x	28.441
ANTWEB1010088	Leptogenys.grohli	worker	paratype	2023-06-06	MTH	1.175	0.9	0.212	0.754	0.223	1.26	0.225	0.348	0.245	0.248	0.577	0.714	0.552	0.683	1.992	0.698	0.614	0.393	0.664	64.17	18.98	167.11	27.56	87.97	59.19	0.286	3 larger than 4 by 1.42x	27.556
ANTWEB1010099	Leptogenys.grohli	worker	paratype	2023-06-06	MTH	1.182	0.895	0.226	0.735	0.223	1.233	0.226	0.328	0.235	0.259	0.562	0.72	0.529	0.66	1.941	0.672	0.598	0.383	0.67	62.18	18.87	167.76	28.94	88.99	57.16	0.274	3 larger than 4 by 1.4x	28.939
ANTWEB1010094	Leptogenys.grohli	ergatoid	paratype	2023-06-06	MTH	1.19	0.898	0.249	0.801	0.254	1.186	0.233	0.299	0.221	0.254	0.593	0.732	0.563	0.698	1.878	0.504	0.62	0.492	0.504	67.31	21.34	148.06	28.29	123.02	97.62	0.243	3 larger than 4 by 1.35x	28.285
RHL00152	Leptogenys.grohli	worker	non-type	2023-09-15	MTH	1.152	0.884	0.226	0.741	0.226	1.273	0.213	0.344	0.252	0.262	0.58	0.713	0.508	0.702	1.938	0.672	0.608	0.394	0.574	64.32	19.62	171.79	29.64	90.48	68.64	0.306	3 larger than 4 by 1.37x	29.638
ANTWEB1010102	Leptogenys.grohli	worker	non-type	2023-09-15	MTH	1.125	0.874	0.212	0.701	0.22	1.201	0.223	0.341	0.243	0.249	0.551	0.688	0.502	0.641	1.868	0.651	0.577	0.384	0.665	62.31	19.56	171.33	28.49	88.63	57.74	0.272	3 larger than 4 by 1.4x	28.49
RHL02639	Leptogenys.grohli	worker	non-type	2023-09-15	MTH	1.182	0.892	0.219	0.744	0.245	1.337	0.215	0.357	0.257	0.264	0.582	0.712	0.511	0.691	1.945	0.654	0.6	0.399	0.661	62.94	20.73	179.7	29.6	91.74	60.36	0.333	3 larger than 4 by 1.39x	29.596
RHL02655	Leptogenys.grohli	worker	non-type	2023-09-15	MTH	1.139	0.878	0.225	0.72	0.231	1.221	0.22	0.337	0.241	0.252	0.548	0.706	0.511	0.668	1.877	0.633	0.597	0.359	0.623	63.21	20.28	169.58	28.7	94.31	57.62	0.281	3 larger than 4 by 1.4x	28.702
RHL02638	Leptogenys.kitteli	worker	non-type	2023-07-24	JHCL	1.749	1.404	0.434	1.301	0.4	1.699	0.212	0.333	0.314	0.337	0.841	0.975	0.7	0.994	2.666	0.737	0.873	0.562	0.438	74.39	22.87	130.59	24	118.45	128.31	0.174	3 larger than 4 by 1.06x	24.003
RHL-3IA-091	Leptogenys.kitteli	worker	non-type	2023-07-31	JHCL	1.726	1.365	0.43	1.322	0.354	1.712	0.264	0.346	0.319	0.34	0.832	1.062	0.752	0.986	2.674	0.714	0.832	0.591	0.404	76.59	20.51	129.5	24.91	116.53	146.29	0.203	3 larger than 4 by 1.08x	24.908
RHL03564	Leptogenys.kitteli	worker	non-type	2023-07-31	JHCL	1.858	1.411	0.456	1.42	0.42	1.855	0.262	0.373	0.323	0.372	0.867	1.027	0.779	1.052	2.733	0.8	0.926	0.558	0.42	76.43	22.6	130.63	26.36	115.75	132.86	0.239	3 larger than 4 by 1.15x	26.364
PFL1T2W5-1	Leptogenys.kitteli	Worker	non-type	2023-08-22	MTH	1.742	1.45	0.433	1.368	0.403	1.685	0.266	0.334	0.31	0.367	0.898	1.073	0.849	1.003	2.816	0.623	0.875	0.627	0.476	78.53	23.13	123.17	25.31	140.45	131.72	0.139	3 larger than 4 by 1.08x	25.31
PFL1T2W3-1	Leptogenys.kitteli	Worker	non-type	2023-08-22	MTH	1.729	1.45	0.417	1.341	0.427	1.668	0.242	0.329	0.285	0.339	0.856	1.067	0.812	0.992	2.72	0.632	0.79	0.638	0.473	77.56	24.7	124.38	23.38	125	134.88	0.131	3 larger than 4 by 1.15x	23.379
ANTWEB1015557	Leptogenys.kitteli	Worker	non-type	2023-08-22	MTH	1.772	1.501	0.468	1.436	0.454	1.692	0.316	0.356	0.298	0.345	0.941	1.14	0.825	1.049	2.843	0.575	0.914	0.739	0.523	81.04	25.62	117.83	22.98	158.96	141.3	0.113	3 larger than 4 by 1.19x	22.985
ANTWEB1016994	Leptogenys.kitteli	worker	non-type	2023-09-14	MTH	1.848	1.531	0.446	1.415	0.449	1.843	0.265	0.363	0.307	0.377	0.907	1.097	0.85	1.058	2.874	0.636	0.895	0.64	0.477	76.57	24.3	130.25	24.62	140.72	134.17	0.169	3 larger than 4 by 1.18x	24.624
ANTWEB1009645	Leptogenys.kitteli	worker	non-type	2023-09-14	MTH	1.774	1.487	0.409	1.345	0.419	1.726	0.259	0.34	0.323	0.394	0.892	1.082	0.787	0.993	2.778	0.654	0.857	0.621	0.505	75.82	23.62	128.33	26.5	131.04	122.97	0.138	3 larger than 4 by 1.05x	26.496
ANTWEB1009149	Leptogenys.kitteli	worker	non-type	2023-09-29	JHCL	1.807	1.45	0.4	1.377	0.329	1.788	0.274	0.335	0.305	0.366	0.76	1.034	0.799	1.042	2.75	0.768	0.896	0.58	0.482	76.2	18.21	129.85	25.24	116.67	120.33	0.189	3 larger than 4 by 1.1x	25.241
RHL02795	Leptogenys.kitteli	worker	non-type	2023-10-15	JHCL	1.717	1.374	0.392	1.302	0.342	1.706	0.264	0.337	0.295	0.324	0.731	1.017	0.842	0.967	2.641	0.752	0.812	0.571	0.477	75.83	19.92	131.03	23.58	107.98	119.71	0.195	3 larger than 4 by 1.14x	23.581
ANTWEB1010122	Leptogenys.kitteli	worker	non-type	2023-10-15	JHCL	1.83	1.47	0.371	1.386	0.365	1.829	0.301	0.362	0.327	0.387	0.75	1.07	0.807	1.06	2.765	0.822	0.898	0.602	0.49	75.74	19.95	131.96	26.33	109.25	122.86	0.196	3 larger than 4 by 1.11x	26.327
YYL00021	Leptogenys.kitteli	Worker	non-type	2023-11-06	JHCL	1.824	1.42	0.41	1.3	0.342	1.716	0.25	0.321	0.299	0.342	0.801	0.972	0.791	0.991	2.715	0.621	0.718	0.569	0.49	71.27	18.75	132	24.08	115.62	116.12	0.172	3 larger than 4 by 1.07x	24.085
ANTWEB1010185	Leptogenys.kitteli	Worker	non-type	2023-11-06	JHCL	1.868	1.495	0.418	1.422	0.348	1.86	0.296	0.35	0.311	0.328	0.819	1.04	0.827	1.055	2.72	0.642	0.814	0.592	0.402	76.12	18.63	130.8	21.94	126.79	147.26	0.196	3 larger than 4 by 1.13x	21.94
RHL00861	Leptogenys.kraepelini	worker	non-type	2023-09-11	MTH	1.682	1.343	0.326	1.09	0.382	1.816	0.276	0.426	0.338	0.407	0.807	1.097	0.792	0.97	2.909	0.954	0.926	0.353	0.896	64.8	22.71	166.61	30.31	97.06	39.4	0.26	3 larger than 4 by 1.26x	30.305
ANTWEB1010131	Leptogenys.kraepelini	worker	non-type	2023-09-11	MTH	1.751	1.391	0.359	1.155	0.391	1.862	0.293	0.448	0.327	0.432	0.828	1.153	0.77	1.076	3.093	0.988	0.947	0.598	0.989	65.96	22.33	161.21	31.06	95.85	60.47	0.253	3 larger than 4 by 1.37x	31.057
ANTWEB1010132	Leptogenys.kraepelini	worker	non-type	2023-09-11	MTH	1.732	1.398	0.343	1.138	0.425	1.863	0.246	0.457	0.376	0.433	0.821	1.106	0.808	1.011	3.041	1.023	0.913	0.53	0.948	65.7	24.54	163.71	30.97	89.25	55.91	0.25	3 larger than 4 by 1.22x	30.973
ANTWEB1010121	Leptogenys.kraepelini	worker	non-type	2023-09-11	MTH	1.713	1.341	0.331	1.115	0.391	1.754	0.274	0.443	0.337	0.444	0.81	1.133	0.813	1.008	3.038	0.972	0.867	0.479	0.943	65.09	22.83	157.31	33.11	89.2	50.8	0.235	3 larger than 4 by 1.31x	33.11
ANTWEB1010120	Leptogenys.kraepelini	worker	non-type	2023-09-11	MTH	1.863	1.508	0.381	1.232	0.426	2.039	0.297	0.503	0.387	0.466	0.869	1.222	0.916	1.112	3.263	1.072	0.994	0.502	1.019	66.13	22.87	165.5	30.9	92.72	49.26	0.26	3 larger than 4 by 1.3x	30.902
RHL00392	Leptogenys.kraepelini	worker	non-type	2023-09-11	MTH	1.719	1.379	0.353	1.153	0.373	1.867	0.271	0.442	0.353	0.412	0.838	1.137	0.789	1.008	2.987	0.989	0.96	0.539	0.971	67.07	21.7	161.93	29.88	97.07	55.51	0.261	3 larger than 4 by 1.25x	29.877
RHL03204	Leptogenys.kraepelini	worker	non-type	2023-09-11	MTH	1.721	1.371	0.35	1.133	0.377	1.832	0.299	0.434	0.349	0.427	0.84	1.029	0.838	1.011	3.012	0.957	0.887	0.549	0.953	65.83	21.91	161.69	31.15	92.69	57.61	0.252	3 larger than 4 by 1.24x	31.145
RHL00928	Leptogenys.kraepelini	worker	non-type	2023-09-11	MTH	1.78	1.439	0.366	1.172	0.398	1.943	0.285	0.449	0.365	0.446	0.842	1.176	0.859	1.055	3.124	1.049	0.971	0.555	1.004	65.84	22.36	165.78	30.99	92.56	55.28	0.259	3 larger than 4 by 1.23x	30.994
ANTWEB1010172	Leptogenys.kraepelini	ergatoid	non-type	2023-09-12	MTH	1.629	1.287	0.359	1.67	0.395	1.533	0.224	0.353	0.293	0.423	0.839	1.049	0.786	0.989	2.705	0.73	0.839	0.552	0.71	102.52	24.25	91.8	32.87	114.93	77.75	0.16	3 larger than 4 by 1.2x	32.867
ANTWEB1010176	Leptogenys.kraepelini	worker	non-type	2023-09-12	MTH	1.796	1.416	0.364	1.17	0.413	1.911	0.288	0.478	0.366	0.469	0.835	1.166	0.84	1.104	3.123	1.007	0.968	0.645	0.961	65.14	23	163.33	33.12	96.13	67.12	0.259	3 larger than 4 by 1.31x	33.121
ANTWEB1010174	Leptogenys.kraepelini	worker	non-type	2023-09-12	MTH	1.683	1.346	0.337	1.107	0.353	1.701	0.272	0.429	0.338	0.425	0.785	1.108	0.84	1.022	2.973	0.948	0.917	0.556	0.944	65.78	20.97	153.66	31.58	96.73	58.9	0.209	3 larger than 4 by 1.27x	31.575
ANTWEB1010169	Leptogenys.kraepelini	worker	non-type	2023-09-12	MTH	1.732	1.395	0.352	1.13	0.37	1.826	0.277	0.438	0.354	0.41	0.807	1.129	0.929	1.044	3.053	0.956	0.919	0.518	0.928	65.24	21.36	161.59	29.39	96.13	55.82	0.236	3 larger than 4 by 1.24x	29.391
ANTWEB1010175	Leptogenys.kraepelini	worker	non-type	2023-09-12	MTH	1.749	1.402	0.34	1.099	0.39	1.921	0.306	0.456	0.365	0.457	0.861	1.141	0.85	1.041	3.08	0.987	0.897	0.484	0.98	62.84	22.3	174.8	32.6	90.88	49.39	0.27	3 larger than 4 by 1.25x	32.596
ANTWEB1010168	Leptogenys.kraepelini	worker	non-type	2023-09-12	MTH	1.715	1.366	0.325	1.123	0.386	1.858	0.255	0.463	0.35	0.445	0.826	1.095	0.841	1.048	3.025	0.955	0.948	0.566	0.961	65.48	22.51	165.45	32.58	99.27	58.9	0.265	3 larger than 4 by 1.32x	32.577
RHL00364	Leptogenys.kraepelini	worker	non-type	2023-10-17	JHCL	1.744	1.32	0.352	1.156	0.375	1.891	0.284	0.401	0.329	0.432	0.792	1.052	0.625	1.047	2.938	0.923	0.867	0.511	0.996	66.28	21.5	163.58	32.73	93.93	51.31	0.302	3 larger than 4 by 1.22x	32.727
RHL00367	Leptogenys.kraepelini	worker	non-type	2023-10-18	JHCL	1.732	1.398	0.351	1.154	0.354	1.851	0.281	0.445	0.368	0.418	0.781	1.12	0.888	1.038	2.997	0.925	0.919	0.556	0.975	66.63	20.44	160.4	29.9	99.35	57.03	0.245	3 larger than 4 by 1.21x	29.9
ANTWEB1010142	Leptogenys.laeviterga	worker	non-type	2023-09-02	MTH	1.582	1.223	0.309	1.072	0.401	1.986	0.28	0.43	0.343	0.28	0.921	1.034	0.645	0.927	2.776	0.756	0.836	0.585	0.621	67.76	25.35	185.26	22.89	110.58	94.2	0.384	3 larger than 4 by 1.25x	22.895
FK1T2W5-1	Leptogenys.peuqueti	worker	non-type	2023-05-23	MTH	1.231	0.958	0.256	0.836	0.248	1.321	0.196	0.342	0.272	0.335	0.622	0.76	0.543	0.729	2.072	0.727	0.606	0.408	0.677	67.91	20.15	158.01	34.97	83.36	60.27	0.275	3 larger than 4 by 1.26x	34.969
WT2SQ1GVAC3-1	Leptogenys.peuqueti	worker	non-type	2023-05-23	MTH	1.309	0.981	0.257	0.873	0.281	1.364	0.197	0.368	0.289	0.349	0.648	0.825	0.552	0.757	2.164	0.736	0.623	0.452	0.698	66.69	21.47	156.24	35.58	84.65	64.76	0.281	3 larger than 4 by 1.27x	35.576
TPK4SQ1PF4-8	Leptogenys.peuqueti	worker	non-type	2023-05-23	MTH	1.199	0.932	0.258	0.808	0.245	1.301	0.21	0.357	0.268	0.323	0.592	0.781	0.541	0.703	2.018	0.703	0.564	0.394	0.664	67.39	20.43	161.01	34.66	80.23	59.34	0.284	3 larger than 4 by 1.33x	34.657
RHL003381	Leptogenys.peuqueti	worker	non-type	2023-05-23	MTH	1.227	0.952	0.244	0.842	0.257	1.355	0.19	0.376	0.289	0.352	0.591	0.812	0.541	0.748	2.061	0.716	0.598	0.393	0.708	68.62	20.95	160.93	36.97	83.52	55.51	0.297	3 larger than 4 by 1.3x	36.975
RHL01540	Leptogenys.peuqueti	worker	non-type	2023-07-24	JHCL	1.213	0.965	0.216	0.784	0.247	1.31	0.181	0.38	0.287	0.301	0.548	0.741	0.74	0.603	2.041	0.69	0.615	0.326	0.68	64.63	20.36	167.09	31.19	89.13	47.94	0.263	3 larger than 4 by 1.32x	31.192
RHL03492	Leptogenys.peuqueti	worker	non-type	2023-07-24	JHCL	1.155	0.877	0.2	0.754	0.23	1.19	0.168	0.342	0.248	0.295	0.52	0.73	0.544	0.7	2.057	0.702	0.549	0.33	0.664	65.28	19.91	157.82	33.64	78.21	49.7	0.263	3 larger than 4 by 1.38x	33.637
RHL01618	Leptogenys.peuqueti	worker	non-type	2023-07-24	JHCL	1.146	0.877	0.23	0.8	0.24	1.3	0.172	0.366	0.262	0.291	0.5	0.781	0.508	0.71	2.066	0.72	0.587	0.4	0.7	69.81	20.94	162.5	33.18	81.53	57.14	0.325	3 larger than 4 by 1.4x	33.181
ANTWEB1009836	Leptogenys.peuqueti	worker	non-type	2023-07-24	JHCL	1.187	0.888	0.165	0.83	0.266	1.315	0.183	0.369	0.271	0.3	0.557	0.774	0.522	0.72	2.03	0.708	0.581	0.396	0.655	69.92	22.41	158.43	33.78	82.06	60.46	0.325	3 larger than 4 by 1.36x	33.784
ANTWEB1016941	Leptogenys.peuqueti	worker	non-type	2023-09-14	MTH	1.289	0.999	0.272	0.869	0.287	1.393	0.207	0.393	0.292	0.371	0.617	0.847	0.608	0.753	2.199	0.75	0.604	0.418	0.753	67.42	22.27	160.3	37.14	80.53	55.51	0.283	3 larger than 4 by 1.35x	37.137
ANTWEB1009616	Leptogenys.peuqueti	worker	non-type	2023-09-14	MTH	1.241	0.955	0.266	0.836	0.271	1.341	0.194	0.384	0.294	0.339	0.605	0.813	0.587	0.729	2.111	0.718	0.579	0.409	0.734	67.37	21.84	160.41	35.5	80.64	55.72	0.288	3 larger than 4 by 1.31x	35.497
RHL035260	Leptogenys.peuqueti	worker	non-type	2023-10-17	JHCL	1.259	1.017	0.24	0.862	0.271	1.351	0.191	0.366	0.286	0.325	0.582	0.826	0.554	0.763	2.142	0.722	0.571	0.429	0.733	68.47	21.53	156.73	31.96	79.09	58.53	0.247	3 larger than 4 by 1.28x	31.957
ANTWEB1016333	Leptogenys.peuqueti	worker	non-type	2023-10-17	JHCL	1.227	1.002	0.275	0.829	0.259	1.347	0.189	0.368	0.29	0.323	0.56	0.792	0.594	0.751	2.031	0.698	0.523	0.393	0.668	67.56	21.11	162.48	32.24	74.93	58.83	0.256	3 larger than 4 by 1.27x	32.236
RHL03518	Leptogenys.peuqueti	worker	non-type	2023-11-04	JHCL	1.26	0.984	0.231	0.828	0.265	1.378	0.191	0.384	0.304	0.308	0.64	0.8	0.582	0.756	2.117	0.732	0.585	0.399	0.751	65.71	21.03	166.43	31.3	79.92	53.13	0.286	3 larger than 4 by 1.26x	31.301
ANTWEB1009083	Leptogenys.peuqueti	worker	non-type	2023-11-04	JHCL	1.263	1.023	0.237	0.84	0.256	1.375	0.195	0.377	0.295	0.314	0.549	0.786	0.515	0.743	2.088	0.667	0.605	0.408	0.676	66.51	20.27	163.69	30.69	90.7	60.36	0.256	3 larger than 4 by 1.28x	30.694
ANTWEB1010162	Leptogenys.peuqueti	worker	non-type	2023-11-04	JHCL	1.264	0.997	0.246	0.874	0.273	1.385	0.197	0.369	0.285	0.314	0.581	0.795	0.571	0.756	2.087	0.709	0.632	0.435	0.666	69.15	21.6	158.47	31.49	89.14	65.32	0.28	3 larger than 4 by 1.29x	31.494
RHL003291	Leptogenys.rufida	worker	non-type	2023-07-13	MTH	0.975	0.772	0.188	0.644	0.195	0.835	0.184	0.132	0.125	0.169	0.461	0.554	0.383	0.56	1.406	0.493	0.523	0.352	0.451	66.05	20	129.66	21.89	106.09	88.47	0.075	3 larger than 4 by 1.06x	21.891
ANTWEB1010123	Leptogenys.rufida	worker	non-type	2023-07-13	MTH	1.008	0.798	0.208	0.648	0.204	0.916	0.172	0.145	0.117	0.168	0.455	0.578	0.395	0.589	1.466	0.511	0.529	0.399	0.475	64.29	20.24	141.36	21.05	103.52	79.16	0.129	3 larger than 4 by 1.24x	21.053
RHL01259	Leptogenys.rufida	worker	non-type	2023-07-13	MTH	0.956	0.757	0.184	0.639	0.189	0.858	0.17	0.138	0.125	0.174	0.454	0.537	0.384	0.566	1.381	0.513	0.487	0.376	0.454	66.84	19.77	134.27	22.99	94.93	82.82	0.118	3 larger than 4 by 1.1x	22.985
MBS015251	Leptogenys.rufida	worker	non-type	2023-07-13	MTH	0.997	0.786	0.196	0.668	0.193	0.891	0.171	0.137	0.124	0.171	0.462	0.58	0.41	0.592	1.475	0.511	0.563	0.416	0.458	67	19.36	133.38	21.76	110.18	90.83	0.118	3 larger than 4 by 1.1x	21.756
MBS015253	Leptogenys.rufida	worker	non-type	2023-07-13	MTH	0.98	0.766	0.19	0.651	0.192	0.852	0.182	0.136	0.129	0.179	0.446	0.602	0.426	0.573	1.487	0.501	0.551	0.37	0.482	66.43	19.59	130.88	23.37	109.98	76.76	0.101	3 larger than 4 by 1.05x	23.368
MBS006585	Leptogenys.rufida	worker	non-type	2023-07-13	MTH	0.981	0.765	0.194	0.646	0.194	0.886	0.175	0.148	0.128	0.159	0.45	0.573	0.439	0.567	1.456	0.506	0.418	0.379	0.47	65.85	19.78	137.15	20.78	82.61	80.64	0.137	3 larger than 4 by 1.16x	20.784
ANTWEB1010234	Leptogenys.rufida	ergatoid	non-type	2023-10-24	MTH	1.039	0.778	0.208	0.74	0.247	0.891	0.179	0.138	0.129	0.191	0.52	0.659	0.449	0.611	1.504	0.427	0.606	0.503	0.249	71.22	23.77	120.41	24.55	141.92	202.01	0.127	3 larger than 4 by 1.07x	24.55
ANTWEB1010233	Leptogenys.rufida	worker	non-type	2023-10-24	MTH	0.933	0.763	0.202	0.636	0.21	0.902	0.178	0.141	0.128	0.177	0.462	0.534	0.405	0.584	1.437	0.475	0.521	0.375	0.419	68.17	22.51	141.82	23.2	109.68	89.5	0.154	3 larger than 4 by 1.1x	23.198
ANTWEB1010232	Leptogenys.rufida	worker	non-type	2023-10-24	MTH	0.971	0.761	0.2	0.636	0.198	0.876	0.19	0.136	0.141	0.166	0.452	0.558	0.405	0.571	1.427	0.455	0.52	0.391	0.46	65.5	20.39	137.74	21.81	114.29	85	0.131	4 larger than 3 by 0.96x	21.813
ANTWEB1010116	Leptogenys.strena	worker	non-type	2023-09-10	MTH	1.439	1.179	0.26	1.219	0.222	1.139	0.233	0.185	0.176	0.205	0.759	0.948	0.636	0.863	2.309	0.496	0.755	0.513	0.207	84.71	15.43	93.44	17.39	152.22	247.83	-0.035	3 larger than 4 by 1.05x	17.388
MBS006592	Leptogenys.strena	worker	non-type	2023-09-10	MTH	1.43	1.178	0.271	1.194	0.233	1.146	0.207	0.186	0.153	0.211	0.753	0.92	0.638	0.842	2.305	0.503	0.726	0.462	0.278	83.5	16.29	95.98	17.91	144.33	166.19	-0.028	3 larger than 4 by 1.22x	17.912
ANTWEB1010114	Leptogenys.strena	worker	non-type	2023-09-10	MTH	1.435	1.196	0.274	1.189	0.232	1.154	0.251	0.195	0.172	0.202	0.787	0.902	0.628	0.887	2.305	0.445	0.738	0.499	0.201	82.86	16.17	97.06	16.89	165.84	248.26	-0.036	3 larger than 4 by 1.13x	16.89
ANTWEB1010115	Leptogenys.strena	worker	non-type	2023-09-10	MTH	1.428	1.179	0.278	1.21	0.227	1.132	0.251	0.215	0.193	0.222	0.757	0.919	0.633	0.898	2.319	0.456	0.784	0.516	0.245	84.73	15.9	93.55	18.83	171.93	210.61	-0.042	3 larger than 4 by 1.11x	18.83
MBS006591	Leptogenys.strena	worker	non-type	2023-09-10	MTH	1.471	1.209	0.258	1.25	0.261	1.143	0.224	0.194	0.187	0.227	0.79	0.912	0.623	0.9	2.368	0.496	0.723	0.538	0.28	84.98	17.74	91.44	18.78	145.77	192.14	-0.058	3 larger than 4 by 1.04x	18.776
ANTWEB1010167	Leptogenys.strena	worker	non-type	2023-09-10	MTH	1.434	1.23	0.309	1.248	0.224	1.167	0.223	0.194	0.178	0.221	0.804	0.946	0.586	0.885	2.363	0.464	0.768	0.535	0.228	87.03	15.62	93.51	17.97	165.52	234.65	-0.054	3 larger than 4 by 1.09x	17.967
ANTWEB1010166	Leptogenys.strena	worker	non-type	2023-09-10	MTH	1.44	1.217	0.286	1.248	0.247	1.179	0.228	0.197	0.18	0.218	0.792	0.893	0.617	0.992	2.316	0.482	0.745	0.526	0.211	86.67	17.15	94.47	17.91	154.56	249.29	-0.032	3 larger than 4 by 1.09x	17.913
ANTWEB1010228	Leptogenys.strena	worker	non-type	2023-10-15	JHCL	1.385	1.163	0.228	1.157	0.213	1.083	0.203	0.182	0.19	0.193	0.715	0.85	0.601	0.816	2.18	0.344	0.744	0.522	0.222	83.54	15.38	93.6	16.6	216.28	235.14	-0.074	4 larger than 3 by 0.96x	16.595
